# Supplementary material for: Proton Pump Inhibitor Therapy Does Not Affect Prognosis of Cirrhosis Patients With Acute Decompensation and Acute-on-Chronic Liver Failure: A Single-Center Prospective Study
Source: Front Med (Lausanne). 2021 Nov 10;8:763370. doi: 10.3389/fmed.2021.763370 (PMC8631392; doi:10.3389/fmed.2021.763370)
Supplement: Supplementary file 1 [file Table_1.XLSX]

## Sheet: Sheet1
Supplementary Excel 1: Baseline characteristics of study population
Number	Use of PPI	Type of PPI	cDDD	Group of cDDD	ACLF	Etiology of Cirrhosis	Age	Sex	Hypertension	Previous Ascites	Previous Hepatic Encephalopathy	Previous Upper Gastrointestinal Bleeding	Previous Bacterial Infections	Previous Severe Liver Injury	Leukocyte Count (10^9/L)	Platelet Count (10^9/L)	Hemoglobin (g/L)	Serum Bilirubin (µmol/L)	Albumin (g/L)	Aspartate Aminotransferase(AST, IU/L)	Alanine Aminotransferase(ALT, IU/L)	International Normalized Ratio(INR)	Creatinine (μmol/L)	Serum Sodium (mmol/L)	MELD Score	CLIF–SOFA Score	Complications of cirrhosis during hospital-Hepatic encephalopathy	Complications of cirrhosis during hospital-Spontaneous bacteria peritonitis(SBP	Outcome within 28 Days	Outcome within 90 days	Survial Time (Day)	Follow-up Time (Month)
1	No	No	0	0	No	Alcohol	32	Male	No	No	Yes	Yes	No	No	16.3	166	89	194	32.2	168	32	1.59	66	136	18.09	7	Yes	No	Survival	Survival	369	13
2	No	No	0	0	No	Others	81	Female	Yes	No	Yes	No	Yes	Yes	3.4	76	67	96	24.7	49	15	1.69	94	139	19.5	6	Yes	Yes	Survival	Survival	90	3
3	No	No	0	0	No	Others	62	Female	Yes	No	No	No	No	No	3.6	43	77	81	25.3	70	74	1.97	72	124	18.01	7	Yes	No	Survival	Death	85	3
4	No	No	0	0	No	Others	35	Male	No	No	Yes	No	No	No	4	45	126	74	30	62	46	1.54	69	137	14.5	7	Yes	No	Survival	Survival	730	25
5	No	No	0	0	No	HBV	65	Male	Yes	No	No	No	No	No	2.4	42	115	72	22.2	25	26	1.61	74	139	15.56	7	Yes	No	Survival	Survival	389	13
6	No	No	0	0	No	HBV	58	Male	Yes	No	No	No	No	No	5.7	82	141	41	28.7	25	20	1.25	46	141	6.02	6	Yes	No	Survival	Survival	330	11
7	No	No	0	0	No	HBV	58	Male	No	Yes	No	Yes	No	No	9.6	103	96	33	26.9	70	37	1.37	59	141	8.62	5	Yes	No	Survival	Survival	287	10
8	No	No	0	0	No	HBV	58	Male	No	No	Yes	No	No	No	9.6	103	96	33	26.9	70	37	1.37	59	141	8.62	5	Yes	No	Survival	Survival	238	8
9	No	No	0	0	No	Alcohol	64	Male	No	No	No	No	No	No	5.9	97	73	52	NA	NA	NA	1.16	NA	131	NA	5	Yes	No	Survival	Survival	638	22
10	No	No	0	0	Yes	HBV	46	Male	No	No	Yes	No	No	No	4.2	58	134	533	28.4	147	171	1.96	71	136	24.98	8	Yes	No	Survival	Survival	110	4
11	No	No	0	0	No	HBV	46	Male	Yes	No	No	No	No	Yes	4.1	86	145	195	28.2	80	146	1.88	95	141	23.48	8	No	No	Survival	Survival	709	24
12	No	No	0	0	No	Others	81	Male	No	No	No	Yes	No	No	5.3	171	87	195	26.3	131	133	1.58	79	140	19.77	8	No	No	Death	Death	27	1
13	No	No	0	0	No	Others	61	Male	No	Yes	No	No	No	No	6.1	77	117	189	30	142	123	1.3	64	127	15.44	5	No	No	Survival	Survival	150	5
14	No	No	0	0	No	HBV	43	Male	No	Yes	No	No	No	No	8.3	25	122	187	28.9	63	38	1.86	90	133	22.69	6	No	No	Survival	Survival	760	26
15	No	No	0	0	No	HBV	49	Male	No	No	No	Yes	No	No	9	127	112	184	17.5	232	67	1.37	72	137	17.06	5	No	No	Survival	Survival	769	26
16	No	No	0	0	No	HBV	40	Male	No	No	No	No	No	No	6.9	35	88	149	28.9	41	38	1.69	120	132	23.51	8	No	No	Liver Transplantation	Liver Transplantation	620	21
17	No	No	0	0	No	Others	35	Female	No	Yes	No	No	No	Yes	4.5	68	97	147	25.1	62	66	1.98	51	144	17.02	8	No	No	Survival	Survival	739	25
18	No	No	0	0	No	HBV	38	Male	No	Yes	No	No	No	No	10.4	144	57	146	28.2	28	13	2.38	60	132	20.61	6	No	No	Survival	Survival	450	15
19	No	No	0	0	No	HBV	38	Male	No	Yes	No	No	Yes	No	6.2	52	111	131	26.2	74	66	2.21	88	135	23.05	6	No	No	Survival	Death	56	2
20	No	No	0	0	No	HBV	39	Male	No	Yes	No	No	No	No	4.1	151	95	125	34.2	53	36	1.62	60	139	15.72	6	No	No	Survival	Survival	700	24
21	No	No	0	0	No	Alcohol	53	Male	No	Yes	No	No	No	No	6.7	93	130	106	35.4	97	68	1.43	52	121	12.32	5	No	Yes	Survival	Survival	820	28
22	No	No	0	0	No	HBV	29	Female	No	No	No	No	Yes	No	2.4	30	92	105	19.6	89	42	2.22	62	140	18.9	6	No	Yes	Survival	Survival	900	30
23	No	No	0	0	No	HBV	44	Male	No	Yes	No	No	No	No	4.3	26	121	103	18	71	38	1.67	59	138	15.16	6	No	No	Survival	Survival	179	6
24	No	No	0	0	No	HBV	47	Male	No	Yes	No	No	No	No	2.3	40	127	101	26.3	25	13	1.24	86	137	15.37	5	No	No	Survival	Survival	840	28
25	No	No	0	0	No	HBV	43	Male	No	Yes	No	No	No	No	2.5	28	93	99	21.4	53	15	2.21	71	137	19.92	5	No	No	Survival	Survival	700	24
26	No	No	0	0	No	Others	60	Female	No	No	No	No	Yes	No	3.5	34	106	83	28.6	168	67	1.2	61	140	10.96	3	No	No	Survival	Survival	697	24
27	No	No	0	0	No	Alcohol	56	Male	No	Yes	No	No	No	No	5.8	51	91	72	22.9	71	35	1.96	133	129	23.39	7	No	No	Survival	Survival	231	8
28	No	No	0	0	No	Others	61	Male	No	Yes	No	No	No	No	3.7	57	116	72	27.5	110	83	1.32	64	129	11.95	4	No	No	Survival	Survival	102	4
29	No	No	0	0	No	Others	54	Female	No	Yes	No	No	No	No	8.5	198	104	69	20.3	42	18	1.34	57	139	10.84	4	No	No	Survival	Survival	730	25
30	No	No	0	0	No	Others	51	Female	Yes	Yes	No	No	No	No	2.6	62	129	67	42.6	67	31	1.23	47	140	7.92	3	No	No	Survival	Survival	752	26
31	No	No	0	0	No	Alcohol	41	Male	No	Yes	No	No	No	No	2.2	35	104	65	22.7	75	11	1.29	52	139	9.31	4	No	No	Survival	Survival	730	25
32	No	No	0	0	No	Alcohol	41	Male	No	Yes	No	No	No	No	2.6	47	92	65	23.1	104	18	1.24	48	136	8.09	3	No	No	Survival	Survival	784	27
33	No	No	0	0	No	HBV	65	Male	No	No	No	No	No	No	3.6	31	95	61	31.8	25	20	1.34	78	136	13.38	5	No	No	Survival	Survival	320	11
34	No	No	0	0	No	HBV	55	Male	No	Yes	No	No	No	No	2.7	28	123	60	36.1	101	56	1.32	78	138	13.15	4	No	No	Survival	Survival	480	16
35	No	No	0	0	No	HBV	55	Male	No	Yes	No	No	No	No	2.7	28	123	60	36.1	101	56	1.32	78	138	13.15	4	No	No	Survival	Survival	530	18
36	No	No	0	0	No	HBV	71	Female	Yes	Yes	No	No	No	No	2.4	51	107	58	30.5	85	57	1.52	60	131	12.08	5	No	No	Survival	Survival	830	28
37	No	No	0	0	No	HBV plus alcohol	35	Male	No	No	No	No	No	No	3.4	48	126	55	26.9	42	42	1.6	73	141	14.34	6	No	No	Survival	Survival	743	25
38	No	No	0	0	No	HBV	61	Male	No	No	No	No	No	No	3.1	50	110	53	26.1	19	12	1.65	99	140	17.47	5	No	No	Survival	Survival	168	6
39	No	No	0	0	No	Others	54	Female	No	Yes	No	No	Yes	No	1.7	32	96	50	38.3	54	26	1.57	66	136	12.8	5	No	Yes	Survival	Survival	243	9
40	No	No	0	0	No	HBV	52	Male	No	No	No	No	No	No	3.5	50	123	47	26.2	46	21	1.5	57	141	10.64	5	No	No	Survival	Survival	612	21
41	No	No	0	0	No	Others	54	Female	No	Yes	No	No	No	No	1.7	31	104	44	21.3	80	35	1.45	67	143	11.57	4	No	No	Survival	Survival	210	7
42	No	No	0	0	No	HBV	36	Male	No	No	No	No	Yes	No	5	73	127	43	28.2	42	33	1.66	75	141	14.08	5	No	No	Survival	Survival	700	24
43	No	No	0	0	No	Alcohol	71	Male	No	No	No	No	No	No	6.6	75	66	42	24.1	18	7	1.77	96	136	17.07	6	No	No	Survival	Survival	624	21
44	No	No	0	0	No	Others	72	Female	No	Yes	No	No	Yes	No	6	341	92	42	26.8	45	14	1.28	119	136	15.51	5	No	No	Survival	Survival	730	25
45	No	No	0	0	No	Others	68	Female	No	No	No	No	No	No	4.3	80	122	39	24.2	33	24	1.1	39	137	2.82	3	No	No	Survival	Survival	500	17
46	No	No	0	0	No	HBV	58	Female	No	Yes	No	No	No	No	4	92	102	38	24.1	40	20	1.43	63	144	10.26	4	No	No	Survival	Survival	840	28
47	No	No	0	0	No	HBV	58	Female	No	Yes	No	No	No	No	4	92	102	38	24.1	40	20	1.43	63	144	10.26	4	No	No	Survival	Survival	830	28
48	No	No	0	0	No	HBV	57	Female	No	No	No	No	No	No	1.5	41	90	37	20.6	82	34	1.42	49	139	7.67	5	No	No	Survival	Survival	140	5
49	No	No	0	0	No	HBV	61	Male	No	Yes	No	No	No	No	2.1	25	116	37	24.1	34	20	1.34	74	138	10.98	4	No	No	Survival	Survival	90	3
50	No	No	0	0	No	HBV	59	Male	No	No	No	No	No	No	4.1	181	82	37	31.2	29	14	1.22	84	139	11.14	4	No	No	Survival	Survival	749	25
51	No	No	0	0	No	HBV	51	Male	No	No	No	No	No	No	2.4	70	127	36	26.4	57	38	1.5	72	142	11.87	7	No	No	Survival	Survival	720	24
52	No	No	0	0	No	Alcohol	66	Male	No	Yes	No	No	No	No	7.4	84	126	36	32.2	36	22	1.24	70	137	9.47	5	No	No	Survival	Survival	782	27
53	No	No	0	0	No	HBV	26	Male	No	No	No	No	No	No	2.4	65	96	34	31.7	29	25	1.3	73	142	10.19	4	No	No	Survival	Survival	792	27
54	No	No	0	0	No	Alcohol	52	Male	No	No	No	No	No	No	1.7	45	68	33	29.8	30	8	1.46	69	139	10.83	4	No	No	Survival	Survival	613	21
55	No	No	0	0	No	Others	79	Male	No	No	No	No	No	No	13.6	456	113	33	25.5	60	26	1.22	103	126	12.67	3	No	No	Death	Death	26	1
56	No	No	0	0	No	HBV	50	Male	No	Yes	No	No	Yes	No	5.3	75	113	32	27.3	48	21	1.49	64	140	10.22	3	No	No	Survival	Survival	207	7
57	No	No	0	0	No	HBV	49	Male	No	Yes	No	No	No	No	7.9	150	147	31	19.7	38	33	1.12	76	132	8.55	2	No	No	Survival	Survival	215	8
58	No	No	0	0	No	Others	79	Female	No	No	No	No	No	No	2.6	81	91	29	31.9	31	15	1.03	152	134	14.02	3	No	No	Survival	Survival	200	7
59	No	No	0	0	No	HBV	66	Male	No	No	No	Yes	No	No	2	24	104	28	27.9	32	15	1.27	45	131	4.54	3	No	No	Survival	Survival	778	26
60	No	No	0	0	No	HBV	43	Male	No	Yes	No	No	No	No	2.7	63	121	27	25.5	107	46	1.61	96	135	14.33	4	No	No	Survival	Survival	860	29
61	No	No	0	0	No	Alcohol	49	Male	No	Yes	No	No	No	No	4	80	138	27	30.9	26	22	0.95	54	137	2.9	1	No	No	Survival	Survival	761	26
62	No	No	0	0	No	HBV	50	Male	No	Yes	No	No	No	No	3.7	83	103	26	22.1	109	64	1.38	53	140	6.76	3	No	No	Survival	Survival	892	30
63	No	No	0	0	No	HBV	52	Male	No	Yes	No	No	No	No	4.5	81	94	26	22.9	34	30	1.33	73	140	9.42	3	No	No	Survival	Survival	724	25
64	No	No	0	0	No	Others	49	Male	No	Yes	No	No	No	No	3.1	82	118	26	34.3	49	52	1.17	89	143	9.89	2	No	No	Survival	Survival	695	24
65	No	No	0	0	No	Others	80	Male	No	No	No	No	No	No	2.4	29	93	25	29.8	30	26	1.12	131	138	12.96	4	No	No	Survival	Survival	320	11
66	No	No	0	0	No	HBV	46	Male	No	No	No	No	No	No	5.5	49	117	22	27.7	58	35	1.27	79	140	9.03	4	No	No	Survival	Survival	602	21
67	No	No	0	0	No	Alcohol	58	Male	No	No	No	Yes	No	No	7.3	37	95	22	30.5	34	24	1.25	84	137	9.44	3	No	No	Survival	Survival	684	23
68	No	No	0	0	No	HBV	60	Female	No	Yes	No	No	No	No	3.1	41	105	21	21.4	37	23	1.48	56	139	7.26	4	No	No	Survival	Survival	865	29
69	No	No	0	0	No	Alcohol	56	Male	No	No	No	Yes	No	No	2.9	68	66	21	23.3	24	20	1.27	171	141	16.27	4	No	No	Survival	Survival	370	13
70	No	No	0	0	No	HBV	38	Male	No	No	No	No	No	No	14.6	184	94	21	33.4	73	40	1.13	46	138	2.35	3	No	No	Survival	Survival	112	4
71	No	No	0	0	No	HBV	67	Female	No	Yes	No	No	No	No	2.1	32	98	21	30.2	54	28	1.02	61	142	3.91	1	No	No	Survival	Survival	777	26
72	No	No	0	0	No	HBV	40	Female	No	Yes	No	No	No	No	2.3	92	62	20	33.4	21	11	1.39	58	138	6.71	2	No	No	Survival	Survival	899	30
73	No	No	0	0	No	Alcohol	73	Male	No	Yes	No	No	No	No	3.5	65	73	20	23.6	25	10	1.36	75	139	8.93	3	No	No	Survival	Survival	778	26
74	No	No	0	0	No	Others	85	Female	No	No	No	No	No	No	1.8	36	76	19	28.4	22	18	1.08	70	141	5.5	1	No	No	Survival	Survival	730	25
75	No	No	0	0	No	Others	64	Female	Yes	Yes	No	No	No	No	2.9	32	56	19	25.8	44	23	1.03	151	140	12.34	3	No	No	Survival	Survival	685	23
76	No	No	0	0	No	HBV	55	Male	No	No	No	No	No	No	6.3	76	92	18	27.5	47	123	1.32	64	135	6.68	3	No	No	Survival	Survival	759	26
77	No	No	0	0	No	HBV	60	Female	No	No	No	Yes	No	No	7	63	99	18	36.5	34	36	1.14	52	140	3.04	5	No	No	Survival	Survival	675	23
78	No	No	0	0	No	HBV	73	Male	No	No	Yes	No	No	No	5.6	164	77	18	28.6	29	20	1.08	228	149	16.63	2	No	No	Survival	Survival	739	25
79	No	No	0	0	No	Alcohol	69	Male	No	Yes	No	No	No	No	9.9	128	84	18	36.5	17	22	1.4	NA	149	NA	1	No	No	Survival	Survival	107	4
80	No	No	0	0	No	Alcohol	63	Male	No	No	No	No	No	No	3.5	43	67	17	29.2	23	13	1.34	39	140	1.87	3	No	No	Survival	Survival	617	21
81	No	No	0	0	No	HBV	55	Female	No	Yes	No	No	No	No	2	53	109	17	41.1	22	17	1.2	83	131	7.89	1	No	No	Survival	Survival	840	28
82	No	No	0	0	No	HBV	65	Male	No	Yes	No	No	No	No	2.6	40	108	17	30.5	60	37	1.14	95	147	8.61	1	No	No	Survival	Survival	884	30
83	No	No	0	0	No	HBV	65	Male	No	Yes	No	No	No	No	2.6	40	108	17	30.5	60	37	1.14	95	147	8.61	1	No	No	Survival	Survival	870	29
84	No	No	0	0	No	HBV	57	Male	No	Yes	No	No	No	No	5.1	69	132	17	32.3	78	61	1.05	61	139	3.44	0	No	No	Survival	Survival	900	30
85	No	No	0	0	No	Alcohol	63	Male	Yes	Yes	No	No	Yes	No	6	78	111	16	23.9	31	15	1.26	115	138	11.33	4	No	No	Survival	Survival	730	25
86	No	No	0	0	No	Alcohol	60	Male	No	Yes	No	Yes	No	No	0.8	35	63	16	32.1	33	11	1.24	91	139	8.91	2	No	No	Survival	Survival	210	7
87	No	No	0	0	No	HBV	68	Male	No	Yes	No	No	No	No	3.8	141	117	16	32.9	29	18	1.1	94	139	7.88	0	No	No	Survival	Survival	710	24
88	No	No	0	0	No	Others	81	Female	Yes	Yes	No	No	No	No	3	31	99	14	30.2	42	23	1.19	97	142	8.55	1	No	No	Survival	Survival	880	30
89	No	No	0	0	No	HBV	59	Male	No	No	No	No	Yes	No	6.9	201	142	13	25.1	38	55	2	91	139	13.47	5	No	No	Survival	Survival	704	24
90	No	No	0	0	No	HBV	74	Male	No	No	No	No	No	No	4.4	66	82	13	27.8	111	94	1.19	50	144	1.91	2	No	No	Survival	Survival	120	4
91	No	No	0	0	No	HBV	52	Male	Yes	No	No	No	No	No	2.6	56	91	12	32.4	30	22	1.18	94	142	7.57	2	No	No	Survival	Survival	638	22
92	No	No	0	0	No	Others	72	Male	Yes	No	No	No	No	No	4.8	208	139	12	33.4	20	11	0.96	55	136	0.11	1	No	Yes	Survival	Survival	120	4
93	No	No	0	0	No	HBV	26	Male	No	No	No	Yes	No	No	2.8	42	79	10	39	43	55	1.3	93	139	7.86	2	No	No	Survival	Survival	830	28
94	No	No	0	0	No	HBV	59	Female	Yes	No	No	No	No	No	5.4	89	51	9	34.4	24	24	1.13	54	141	0.67	2	No	No	Survival	Survival	638	22
95	No	No	0	0	No	HBV	57	Female	No	Yes	No	No	No	No	2.9	46	113	8	39	40	25	1.18	58	138	1.39	1	No	No	Survival	Survival	741	25
96	No	No	0	0	No	Others	74	Male	Yes	No	No	No	No	No	6.5	313	131	8	35.1	20	14	0.89	80	141	1.32	1	No	No	Survival	Survival	780	26
97	No	No	0	0	No	Others	60	Female	Yes	Yes	No	No	Yes	No	2.4	106	64	6	25.8	16	8	1.11	177	140	10.33	3	No	No	Survival	Survival	705	24
98	No	No	0	0	No	HBV	57	Male	No	No	No	No	No	No	4.8	86	73	44	26.4	28	15	1.27	NA	137	NA	4	No	No	Death	Death	20	1
99	No	No	0	0	No	HBV	52	Male	Yes	No	No	No	No	Yes	16.2	54	139	493	32.3	176	209	1.26	72	139	19.87	6	No	No	Death	Death	26	1
100	No	No	0	0	No	Alcohol	49	Male	No	Yes	No	No	Yes	No	6.5	74	79	366	37.4	28	17	1.34	52	132	16.3	6	No	No	Survival	Survival	389	13
101	No	No	0	0	No	Others	60	Male	Yes	Yes	No	No	No	No	13.7	227	84	356	28.4	138	50	1.32	140	132	25.53	8	No	No	Survival	Survival	110	4
102	No	No	0	0	Yes	HBV	52	Male	Yes	No	No	No	No	No	6.6	98	117	646	36.3	188	244	1.58	100	132	25.85	7	No	No	Survival	Survival	868	29
103	No	No	0	0	Yes	HBV	64	Male	Yes	Yes	No	No	No	Yes	4.2	71	124	414	33.3	248	193	1.53	63	135	20.09	7	No	No	Survival	Survival	159	6
104	No	No	0	0	Yes	HBV	60	Male	No	No	No	No	No	Yes	4.5	71	104	405	29.2	101	95	1.98	61	139	22.59	7	No	No	Survival	Survival	870	29
105	No	No	0	0	Yes	Others	70	Male	No	Yes	No	No	No	Yes	20.4	179	133	399	26.2	284	388	1.59	103	140	25.1	7	No	No	Survival	Death	52	2
106	No	No	0	0	Yes	HBV	34	Male	No	No	No	No	No	No	8.9	137	133	375	25	85	121	1.79	61	136	21.17	7	No	No	Survival	Survival	860	29
107	No	No	0	0	Yes	HBV	43	Male	No	Yes	No	No	No	Yes	2.5	16	84	345	25.8	62	24	4.87	65	137	32.67	10	No	No	Death	Death	12	1
108	No	No	0	0	Yes	HBV	39	Male	No	Yes	No	No	No	No	4.9	119	95	298	25.9	140	67	1.76	57	137	19.45	9	No	No	Survival	Survival	730	25
109	No	No	0	0	Yes	HBV	63	Male	Yes	No	No	No	No	Yes	7.8	116	146	283	36.6	428	724	1.55	63	140	18.79	7	No	No	Survival	Survival	738	25
110	No	No	0	0	Yes	Others	65	Male	Yes	No	No	No	No	No	3.8	97	98	278	32.2	95	78	1.57	48	136	16.26	7	No	No	Survival	Survival	900	30
111	No	No	0	0	Yes	HBV	36	Male	No	No	No	No	No	No	9.2	203	150	259	28.2	308	790	1.82	69	140	21.13	7	No	No	Survival	Survival	840	28
112	No	No	0	0	Yes	Alcohol	51	Male	No	No	No	No	No	No	4.8	98	164	232	33.8	501	998	1.67	72	135	20.16	7	No	No	Survival	Survival	830	28
113	No	No	0	0	Yes	HBV	41	Male	Yes	Yes	No	No	No	Yes	11.6	163	150	217	28.1	190	225	1.79	82	135	21.93	7	No	No	Survival	Survival	730	25
114	No	No	0	0	Yes	HBV	52	Male	Yes	No	No	No	No	Yes	6.4	66	97	565	32.6	113	71	1.61	75	139	23.52	7	No	No	Death	Death	20	1
115	Yes	Pantoprazole	13	2	No	Others	49	Male	No	No	No	No	No	No	3.3	118	124	17	33.4	23	10	1.15	59	137	4.13	2	No	No	Survival	Survival	790	27
116	No	No	2	1	No	Others	59	Male	No	No	Yes	No	Yes	Yes	11.2	136	141	247	35	545	1513	1.03	100	NA	18.14	7	Yes	No	Survival	Survival	640	22
117	No	No	6	1	No	HBV	43	Male	No	No	No	Yes	No	Yes	8.2	173	79	134	26.9	85	29	1.75	68	136	18.05	8	Yes	No	Survival	Survival	772	26
118	No	No	6	1	No	Alcohol	66	Male	No	No	No	No	No	No	14.2	110	130	116	27.8	23	18	1.71	58	132	15.71	9	Yes	No	Survival	Survival	645	22
119	No	No	5	1	No	Others	66	Female	No	No	No	No	No	Yes	7	62	90	105	31	19	12	2.06	78	136	20.26	8	Yes	No	Survival	Survival	142	5
120	No	No	6	1	No	HBV	63	Female	No	No	No	No	No	No	5	135	88	91	21.6	66	27	1.48	46	137	10.95	7	Yes	No	Survival	Survival	759	26
121	No	No	5	1	No	Alcohol	44	Male	Yes	No	Yes	No	No	No	4.5	200	89	30	34.1	45	20	1.29	66	144	8.66	5	Yes	No	Survival	Survival	710	24
122	No	No	5	1	No	Others	58	Male	Yes	No	Yes	No	No	No	5.3	80	155	30	29.9	27	22	1.19	46	139	4.29	4	Yes	No	Survival	Survival	148	5
123	No	No	6	1	No	HBV	67	Female	No	No	No	Yes	Yes	No	2.7	22	78	20	38.4	20	11	1.4	NA	143	NA	2	Yes	No	Survival	Survival	740	25
124	No	No	1	1	Yes	HBV	51	Male	Yes	No	No	No	No	No	4.85	31	112	454	38.1	116	93	1.94	60	137	22.64	10	Yes	No	Survival	Death	70	3
125	Yes	Omeprazole	21	3	No	HBV	43	Female	No	No	No	No	No	No	3	70	94	144	23.8	66	32	2.07	66	138	19.91	7	Yes	No	Survival	Survival	443	15
126	Yes	Omeprazole	33	4	No	HBV	46	Male	No	No	No	No	No	No	3.3	52	79	118	38.4	32	16	2.16	41	144	15.06	9	Yes	No	Survival	Survival	320	11
127	Yes	Omeprazole	18	3	No	Others	55	Male	No	Yes	Yes	No	No	No	0.9	5	75	117	32.4	18	12	1.87	63	134	17.54	9	Yes	No	Survival	Death	74	3
128	Yes	Omeprazole	11	2	No	Others	55	Male	No	No	No	No	No	No	1.2	11	94	117	31.9	34	26	1.65	55	137	14.83	8	Yes	No	Survival	Survival	750	25
129	Yes	Pantoprazole	15	3	No	HBV	51	Male	No	Yes	No	No	No	No	8.2	202	102	117	37.7	74	55	1.21	59	133	12.03	6	Yes	No	Liver Transplantation	Liver Transplantation	900	30
130	Yes	Lansoprazole	19	3	No	HBV	58	Male	No	No	No	No	No	No	4.7	82	71	80	33.1	50	41	2.37	83	133	21.4	8	Yes	No	Survival	Survival	157	6
131	Yes	Lansoprazole	18	3	No	HBV	54	Male	No	No	No	No	No	No	3.6	69	110	35	33.5	30	18	1.24	64	142	8.5	6	Yes	No	Survival	Survival	630	21
132	Yes	Omeprazole	7	1	No	HBV	54	Female	Yes	No	Yes	No	No	No	2.8	81	125	31	31.4	33	25	1.23	62	145	7.65	3	Yes	No	Survival	Survival	730	25
133	Yes	Pantoprazole	29	3	No	Others	58	Female	No	No	Yes	No	No	No	13.7	151	114	13	50.3	124	100	0.97	30	143	-5.28	3	Yes	Yes	Survival	Survival	180	6
134	Yes	Pantoprazole	7	1	No	HBV	62	Female	Yes	Yes	Yes	No	No	Yes	6.6	131	103	448	35.3	430	381	1.3	90	133	21.99	7	Yes	No	Death	Death	26	1
135	Yes	Pantoprazole	28	3	No	HBV	57	Male	No	Yes	Yes	Yes	No	No	11.3	95	83	178	35.8	40	15	1.69	100	136	22.44	9	Yes	Yes	Survival	Survival	740	25
136	Yes	Pantoprazole	40	4	No	Alcohol	67	Male	Yes	No	No	No	No	No	2.7	34	61	79	17.5	15	12	1.5	169	131	23.05	9	Yes	No	Survival	Survival	186	7
137	Yes	Omeprazole	38	4	No	Others	60	Male	No	No	No	No	No	No	5.9	98	137	73	32.3	78	17	1.11	67	140	10.5	6	Yes	No	Survival	Survival	675	23
138	Yes	Omeprazole	42	4	No	HBV	41	Male	No	Yes	Yes	No	No	No	0.9	84	74	47	37.9	38	24	1.39	55	134	9.45	5	Yes	No	Survival	Survival	870	29
139	Yes	Pantoprazole	9	2	No	HBV	67	Female	No	No	No	No	No	No	2.9	11	78	29	27.2	111	40	1.52	101	144	14.45	9	Yes	No	Survival	Survival	753	26
140	Yes	Lansoprazole	18	3	No	Alcohol	58	Male	No	No	No	Yes	No	No	5.1	130	73	14	31.1	18	10	1.17	91	140	7.75	2	Yes	No	Survival	Survival	730	25
141	Yes	Omeprazole	24	3	No	HBV	67	Male	No	No	No	No	No	No	16.2	96	121	13	32.5	35	35	1.22	64	144	4.56	4	Yes	No	Survival	Survival	800	27
142	Yes	Omeprazole	23	3	Yes	HBV	69	Male	No	Yes	No	No	No	No	3.5	93	133	401	33.9	217	362	1.93	55	141	21.27	8	Yes	No	Survival	Survival	692	24
143	Yes	Omeprazole	23	3	Yes	HBV	69	Male	No	Yes	No	No	No	No	3.5	93	133	401	33.9	217	362	1.93	55	141	21.27	8	Yes	No	Survival	Survival	685	23
144	Yes	Omeprazole	17	3	Yes	Alcohol	57	Male	No	No	Yes	No	No	No	2.5	18	94	268	28.4	92	25	2.16	79	140	24.48	9	Yes	No	Death	Death	25	2
145	Yes	Omeprazole	12	2	Yes	HBV	43	Female	No	No	No	Yes	No	Yes	2.8	37	68	259	31.2	64	32	2.21	47	139	19.62	8	Yes	No	Survival	Survival	410	14
146	Yes	Pantoprazole	15	3	Yes	Others	66	Female	No	No	No	No	No	Yes	4.1	76	61	247	36.5	26	12	2.23	96	139	26.39	9	Yes	No	Survival	Death	89	6
147	No	No	5	1	No	HBV	45	Male	No	Yes	No	No	Yes	No	6.5	94	154	180	27.8	773	1030	2.65	91	140	26.61	7	No	No	Survival	Survival	685	23
148	No	No	4	1	No	Others	62	Male	No	Yes	No	No	No	No	11	82	119	147	36.2	65	41	1.65	86	127	19.99	6	No	No	Survival	Survival	783	27
149	No	No	5	1	No	HBV	59	Female	No	No	No	No	No	No	4.4	40	106	141	23.7	103	44	2.47	129	133	28.25	8	No	No	Survival	Death	86	3
150	No	No	4	1	No	HBV	57	Female	No	Yes	No	No	No	No	4	49	128	127	27.6	201	109	2.17	46	140	16.5	6	No	No	Death	Death	27	1
151	No	No	2	1	No	Alcohol	69	Male	Yes	Yes	No	No	No	No	15.4	24	140	124	20.4	81	54	1.79	130	131	24.23	9	No	No	Death	Death	17	1
152	No	No	4	1	No	Others	83	Male	No	No	No	No	No	No	5.9	167	131	113	33.3	495	445	0.97	64	136	10.21	3	No	No	Survival	Survival	157	6
153	No	No	6	1	No	Alcohol	65	Male	No	Yes	No	No	No	No	4.5	116	118	82	25.9	107	51	1.44	93	142	17	4	No	Yes	Survival	Survival	450	15
154	No	No	10	2	No	Alcohol	27	Female	No	Yes	No	Yes	No	No	5.3	43	63	78	26.7	64	18	1.36	35	136	6.79	5	No	No	Survival	Survival	389	13
155	No	No	6	1	No	HBV	46	Female	No	Yes	No	No	No	No	1.8	27	89	69	17.6	96	41	1.53	76	141	15.09	5	No	No	Survival	Survival	810	27
156	No	No	3	1	No	Others	51	Female	No	Yes	No	No	No	No	3.8	80	110	61	24.9	67	53	1.24	60	136	10	4	No	No	Survival	Survival	782	27
157	No	No	4	1	No	HBV	58	Male	No	No	No	Yes	No	No	2.7	20	111	58	30.2	36	16	1.48	65	136	12.55	6	No	No	Survival	Survival	752	26
158	No	No	5	1	No	HBV	40	Male	No	Yes	No	Yes	No	No	1.2	68	92	58	27.1	52	29	1.48	53	144	10.59	4	No	No	Survival	Survival	850	29
159	No	No	4	1	No	HBV	70	Female	No	Yes	No	No	No	No	8.1	51	102	48	17.3	31	33	1.26	153	142	18.25	5	No	No	Survival	Death	85	3
160	No	No	4	1	No	Alcohol	42	Male	No	No	No	No	No	No	1.6	40	96	43	31.7	59	10	1.25	53	143	7.57	4	No	No	Survival	Survival	638	22
161	No	No	4	1	No	Alcohol	73	Male	Yes	No	No	No	No	No	1.8	29	122	42	28	94	61	1.27	62	137	9.16	4	No	No	Survival	Survival	356	12
162	No	No	3	1	No	HBV	58	Male	No	No	No	No	No	No	2	27	111	38	25.1	29	17	1.5	59	139	10.17	4	No	No	Survival	Survival	730	25
163	No	No	6	1	No	HBV	41	Male	No	No	No	Yes	No	No	4.3	58	134	36	42.3	28	25	1.05	89	143	9.91	2	No	No	Survival	Survival	675	23
164	No	No	4	1	No	Others	72	Male	No	Yes	No	No	No	No	3	78	132	33	28.9	21	12	1.58	122	142	17.19	5	No	No	Survival	Survival	724	25
165	No	No	1	1	No	Others	81	Male	Yes	No	No	No	No	No	3.2	44	112	33	31.8	37	13	1.18	50	121	5.35	3	No	No	Survival	Survival	794	27
166	No	No	4	1	No	Others	73	Male	No	No	No	No	Yes	No	3.3	14.8	107	24	25	34	17	1.35	202	139	19.06	7	No	No	Survival	Survival	795	27
167	No	No	12	2	No	HBV	80	Female	No	No	No	No	No	No	11.3	150	91	23	34	114	61	1.19	93	134	10.04	3	No	No	Survival	Death	87	3
168	No	No	5	1	No	HBV	55	Male	No	No	No	No	No	No	2.6	109	119	23	22.2	77	44	1.15	74	139	7.46	3	No	No	Survival	Survival	624	21
169	No	No	12	2	No	HBV	40	Male	No	No	No	Yes	No	No	5.5	139	120	22	16.8	41	29	1.16	66	141	6.29	3	No	No	Survival	Survival	150	5
170	No	No	4	1	No	HBV	51	Male	No	No	No	Yes	No	No	3.4	38	75	21	35.3	21	29	1.39	65	136	7.99	3	No	No	Survival	Survival	772	26
171	No	No	1	1	No	Others	60	Male	No	No	No	No	No	Yes	8.7	75	144	20	30	278	363	1.84	51	141	8.62	3	No	No	Survival	Survival	710	24
172	No	No	12	2	No	Alcohol	47	Male	No	No	No	Yes	No	No	2.6	33	34	20	30.8	20	12	1.64	77	138	11.28	5	No	No	Survival	Survival	692	24
173	No	No	1	1	No	HBV	49	Male	No	No	No	No	No	No	4.2	61	113	20	27.9	37	31	1.35	66	141	7.62	3	No	No	Survival	Death	88	3
174	No	No	6	1	No	Alcohol	73	Male	No	Yes	No	No	No	No	7.5	89	98	20	21.5	40	12	1.16	67	138	6.07	1	No	No	Survival	Survival	850	29
175	No	No	5	1	No	Alcohol	65	Male	No	Yes	No	No	No	No	3.8	115	119	19	37.8	34	36	1.07	63	144	4.38	2	No	No	Survival	Survival	210	7
176	No	No	10	2	No	HBV	65	Female	No	No	No	Yes	No	No	3.7	45	80	18	31.2	28	12	1.32	57	144	5.57	2	No	No	Death	Death	20	1
177	No	No	5	1	No	HBV	59	Male	Yes	Yes	No	No	No	No	2.7	63	119	18	32.3	30	17	1.26	117	140	11.95	3	No	No	Survival	Survival	712	24
178	No	No	4	1	No	HBV	38	Female	No	No	No	Yes	No	No	1.8	62	73	16	36.2	30	16	1.29	63	144	5.82	3	No	No	Survival	Survival	769	26
179	No	No	2	1	No	HBV	66	Male	No	No	No	No	No	No	5.8	165	97	16	29.8	94	42	1.26	69	142	6.43	3	No	No	Survival	Survival	638	22
180	No	No	5	1	No	Alcohol	76	Female	Yes	Yes	No	No	No	No	2.3	52	89	16	38.2	8	6	1.03	145	145	11.3	2	No	Yes	Survival	Survival	900	30
181	No	No	5	1	No	Alcohol	57	Male	No	No	No	Yes	No	No	2	74	83	15	39.5	28	18	1.1	88	141	7	2	No	No	Survival	Survival	894	30
182	No	No	3	1	No	HBV	37	Male	No	No	No	Yes	No	No	6.4	280	82	11	30.8	60	48	1.26	43	142	0.47	2	No	No	Survival	Survival	720	24
183	No	No	1	1	No	Alcohol	77	Female	No	Yes	No	Yes	No	No	2	24	72	9	31.3	49	20	1.1	101	142	6.38	2	No	No	Survival	Survival	777	26
184	No	No	2	1	No	Others	69	Female	Yes	No	No	Yes	No	No	11.4	113	97	47	NA	NA	NA	1.34	NA	NA	NA	3	No	No	Death	Death	25	2
185	No	No	12	2	No	HBV	28	Male	No	No	No	Yes	No	No	3.3	45	58	51	26.3	29	26	1.23	NA	136	NA	3	No	No	Survival	Survival	710	24
186	No	No	3	1	Yes	Alcohol	49	Male	No	Yes	No	No	No	No	4.7	145	108	680	31.1	298	90	1.59	88	140	24.89	8	No	No	Survival	Death	72	3
187	No	No	4	1	Yes	HBV	49	Male	No	Yes	No	No	No	Yes	5.7	105	149	495	29.7	295	421	2.06	49	139	21.69	7	No	No	Death	Death	25	1
188	No	No	4	1	Yes	Others	43	Male	No	Yes	No	No	No	No	10.3	79	142	409	36.9	202	239	2.41	50	135	22.92	8	No	No	Survival	Survival	772	26
189	No	No	3	1	Yes	HBV	68	Male	No	Yes	No	No	No	No	4.7	58	94	399	33.3	138	103	2.14	63	130	23.71	7	No	No	Death	Death	15	1
190	No	No	6	1	Yes	HBV	54	Female	No	No	No	No	No	No	5.4	274	125	398	30.8	105	172	1.85	56	147	20.94	9	No	Yes	Survival	Survival	860	29
191	No	No	1	1	Yes	Others	27	Male	No	No	No	No	No	Yes	9.4	163	157	393	33.2	128	348	1.83	57	140	20.94	10	No	No	Death	Death	20	1
192	No	No	6	1	Yes	Alcohol	48	Male	Yes	No	No	No	No	No	9.4	22	118	332	33	48	48	1.74	52	127	18.85	7	No	No	Survival	Survival	730	25
193	No	No	5	1	Yes	HBV	40	Male	No	Yes	No	No	No	No	3.6	52	70	265	32.9	68	50	2.37	125	139	29.88	9	No	No	Death	Death	21	1
194	No	No	5	1	Yes	HBV	40	Male	No	Yes	No	No	No	No	3.6	52	70	265	32.9	68	50	2.37	125	139	29.88	9	No	No	Death	Death	20	1
195	Yes	Lansoprazole	7	1	No	Others	59	Male	No	Yes	No	No	No	No	20.2	227	50	203	22.4	150	90	1.82	73	134	20.74	11	No	No	Liver Transplantation	Liver Transplantation	617	21
196	Yes	Lansoprazole	31	4	No	Others	65	Female	No	No	No	No	No	No	1.6	40	85	202	23.6	206	53	1.64	67	139	18.74	7	No	No	Death	Death	26	1
197	Yes	Lansoprazole	22	3	No	Alcohol	31	Male	No	Yes	No	No	No	No	8.2	35	127	202	28.9	206	38	1.45	61	134	16.46	5	No	No	Survival	Death	83	3
198	Yes	Pantoprazole	12	2	No	HBV	53	Male	Yes	Yes	No	No	Yes	Yes	9.5	57	113	200	19.5	126	44	1.59	72	139	19.04	8	No	Yes	Death	Death	26	1
199	Yes	Pantoprazole	14	2	No	HBV	58	Female	Yes	No	No	No	No	Yes	5.9	71	118	175	28.1	441	521	1.69	58	140	17.14	6	No	No	Survival	Survival	871	30
200	Yes	Pantoprazole	15	3	No	HBV	37	Male	No	Yes	No	No	No	No	5.7	107	124	170	30.4	924	722	1.44	60	137	15.56	5	No	No	Survival	Survival	615	21
201	Yes	Pantoprazole	9	2	No	Alcohol	59	Male	No	Yes	No	No	No	No	7.9	91	100	169	24.5	28	20	1.63	54	129	15.92	6	No	No	Survival	Survival	210	7
202	Yes	Pantoprazole	8	2	No	Others	42	Male	No	Yes	No	No	No	No	7.5	95	109	165	28.6	124	38	1.72	59	137	17.28	6	No	No	Survival	Survival	400	14
203	Yes	Pantoprazole	7	1	No	Others	42	Male	No	Yes	No	No	No	No	7.5	95	109	165	28.6	124	38	1.72	59	137	17.28	6	No	No	Survival	Survival	410	14
204	Yes	Pantoprazole	16	3	No	Alcohol	57	Male	No	Yes	No	No	No	No	4.3	50	113	150	29.9	63	31	1.58	73	129	18.01	8	No	No	Survival	Death	68	9
205	Yes	Pantoprazole	12	2	No	HBV	30	Male	No	Yes	No	No	Yes	No	10.6	170	119	136	24.3	65	154	1.43	64	136	15.26	7	No	No	Survival	Survival	710	24
206	Yes	Pantoprazole	15	3	No	HBV	53	Male	Yes	Yes	No	No	No	No	6.6	119	107	119	33.5	64	54	1.21	166	137	22.03	5	No	No	Survival	Survival	725	25
207	Yes	Pantoprazole	8	2	No	Alcohol	50	Male	No	No	No	No	Yes	No	6.7	86	129	118	26.7	68	38	1.61	59	136	15.27	8	No	No	Survival	Survival	695	24
208	Yes	Omeprazole	14	2	No	Alcohol	57	Male	No	Yes	No	No	Yes	No	10.5	116	84	114	29.1	102	34	1.57	81	137	17.9	7	No	No	Survival	Survival	739	25
209	Yes	Pantoprazole	26	3	No	HBV	44	Male	No	Yes	No	No	No	Yes	2.4	40	79	113	25.8	127	105	2.11	79	137	20.93	6	No	No	Survival	Survival	623	21
210	Yes	Omeprazole	9	2	No	Others	57	Male	No	No	No	No	No	No	5.5	51	100	108	28.9	45	18	1.73	45	133	13.13	6	No	Yes	Survival	Survival	940	32
211	Yes	Lansoprazole	23	3	No	HBV	44	Male	No	Yes	No	No	Yes	No	1.5	23	133	104	39.8	76	42	1.65	73	139	17.1	8	No	No	Survival	Survival	735	25
212	Yes	Omeprazole	7	1	No	Alcohol	50	Male	No	No	No	No	No	No	4.6	68	116	103	21.1	65	25	1.69	71	136	17.07	7	No	No	Survival	Survival	635	22
213	Yes	Lansoprazole	8	2	No	Others	83	Male	No	No	No	No	No	No	9.1	71	75	101	29.1	19	11	1.42	84	144	16.66	5	No	No	Survival	Survival	735	25
214	Yes	Omeprazole	8	2	No	Others	52	Female	No	Yes	No	No	No	No	1.8	72	97	97	31.2	115	55	1.08	40	138	6.32	2	No	No	Survival	Survival	935	32
215	Yes	Pantoprazole	15	3	No	HBV	48	Male	No	Yes	No	No	No	No	5.1	63	96	90	23.8	36	24	1.54	100	132	18.8	5	No	Yes	Survival	Survival	240	8
216	Yes	Lansoprazole	8	2	No	HBV	60	Female	No	Yes	No	No	No	No	1.7	17	90	85	18.1	132	71	1.96	65	160	17.15	8	No	No	Survival	Survival	735	25
217	Yes	Omeprazole	11	2	No	Alcohol	81	Male	No	No	No	No	No	No	3.3	63	115	83	20.9	55	31	1.49	82	143	16.22	5	No	No	Survival	Death	65	3
218	Yes	Pantoprazole	8	2	No	Others	46	Male	No	No	No	No	No	No	2.1	41	114	79	21.2	44	45	1.68	57	134	13.89	6	No	No	Survival	Survival	760	26
219	Yes	Lansoprazole	22	3	No	HBV	61	Female	No	No	No	No	No	No	6.6	120	105	77	27	123	21	1.17	152	133	19.15	5	No	No	Survival	Survival	580	20
220	Yes	Pantoprazole	13	2	No	Others	51	Male	No	Yes	No	No	No	No	4.5	79	100	74	21.4	47	34	1.59	64	138	14.13	5	No	No	Survival	Survival	742	25
221	Yes	Pantoprazole	11	2	No	Alcohol	69	Male	No	Yes	No	Yes	No	No	10.6	45	141	69	24.3	50	31	1.33	111	141	17.15	5	No	No	Survival	Survival	280	10
222	Yes	Lansoprazole	17	3	No	HBV	59	Male	No	Yes	No	No	No	No	3.9	66	112	67	30.3	49	35	1.19	70	134	11.37	3	No	No	Survival	Survival	480	16
223	Yes	Omeprazole	13	2	No	HBV	49	Male	Yes	No	No	Yes	No	No	1.1	41	51	63	37.7	22	10	1.29	68	142	11.76	4	No	No	Survival	Survival	685	23
224	Yes	Pantoprazole	44	4	No	HBV	38	Male	No	Yes	No	No	No	No	4.1	40	140	59	21.7	77	52	1.58	101	141	17.58	5	No	No	Survival	Survival	784	27
225	Yes	Lansoprazole	7	1	No	Others	56	Female	No	No	No	No	No	No	2	48	86	59	19.1	196	60	1.52	44	137	9.17	5	No	No	Survival	Survival	170	6
226	Yes	Pantoprazole	9	2	No	HBV	75	Male	Yes	No	No	No	No	No	6.4	75	99	56	31.2	114	85	1.09	56	139	7.56	3	No	No	Death	Death	27	1
227	Yes	Lansoprazole	8	2	No	Others	67	Male	Yes	Yes	No	No	No	No	2.8	77	99	55	24.2	71	48	1.23	116	140	15.84	5	No	No	Survival	Survival	890	30
228	Yes	Omeprazole	12	2	No	HBV	66	Male	Yes	Yes	No	No	No	No	4.9	87	108	54	26.4	84	36	1.32	85	136	13.58	4	No	No	Survival	Survival	350	12
229	Yes	Omeprazole	8	2	No	Alcohol	44	Male	No	Yes	No	No	No	No	2.9	64	107	52	34.5	232	47	1.2	35	143	3.85	3	No	No	Survival	Survival	117	4
230	Yes	Omeprazole	13	2	No	HBV	54	Female	No	No	No	Yes	No	No	2.6	39	90	51	23.6	98	46	1.37	46	127	7.88	4	No	No	Survival	Survival	116	4
231	Yes	Lansoprazole	8	2	No	HBV	46	Male	No	No	No	Yes	No	No	5.4	35	114	50	22.9	47	29	1.74	58	137	12.71	6	No	No	Survival	Survival	700	24
232	Yes	Pantoprazole	14	2	No	HBV	44	Male	No	Yes	No	No	No	No	3	29	118	50	24.9	27	11	1.51	78	140	13.96	5	No	No	Survival	Survival	810	27
233	Yes	Lansoprazole	8	2	No	HBV	63	Male	No	No	No	No	No	No	2.1	16	73	49	28.4	28	12	1.7	75	140	14.84	6	No	No	Survival	Survival	931	32
234	Yes	Omeprazole	16	3	No	HBV	40	Male	No	Yes	No	No	No	No	6	31	147	48	28.3	71	43	1.47	63	136	11.46	4	No	No	Survival	Survival	730	25
235	Yes	Pantoprazole	29	3	No	Others	54	Female	No	No	No	Yes	No	No	4.3	36	111	48	24.9	108	43	1.34	42	140	6.53	5	No	No	Survival	Survival	118	4
236	Yes	Lansoprazole	19	3	No	HBV	66	Male	No	No	No	Yes	No	No	6.4	78	104	47	30.5	34	41	1.34	90	140	13.77	5	No	No	Survival	Survival	689	23
237	Yes	Lansoprazole	11	2	No	HBV	46	Male	No	Yes	No	No	No	No	3.4	30	109	46	15.6	45	27	1.84	76	140	15.61	5	No	No	Survival	Survival	440	15
238	Yes	Pantoprazole	8	2	No	HBV	52	Male	No	No	No	No	No	No	9.2	83	97	45	21.3	56	19	1.97	83	144	17.14	7	No	No	Survival	Survival	735	25
239	Yes	Pantoprazole	7	1	No	HBV	47	Male	No	Yes	No	No	No	No	1.9	51	105	45	28.6	34	19	1.5	62	141	11.29	4	No	No	Survival	Survival	870	29
240	Yes	Pantoprazole	9	2	No	HBV	41	Male	No	Yes	No	Yes	No	No	3	33	112	44	32.7	15	29	1.46	72	142	12.33	4	No	No	Survival	Survival	779	26
241	Yes	Pantoprazole	11	2	No	HBV	32	Male	No	Yes	No	No	No	No	2.3	22	113	42	23.6	37	25	1.57	41	142	7.56	5	No	No	Survival	Survival	840	28
242	Yes	Pantoprazole	14	2	No	Alcohol	46	Male	No	No	No	No	No	No	3.5	87	137	40	38.1	34	23	1.19	57	141	7.44	4	No	No	Survival	Survival	750	25
243	Yes	Pantoprazole	28	3	No	HBV	51	Male	No	No	No	No	No	No	2.4	93	99	39	34.7	28	22	1.62	75	139	13.43	6	No	No	Survival	Survival	610	21
244	Yes	Omeprazole	8	2	No	HBV	59	Male	No	No	No	No	No	No	5.2	139	98	39	36.8	32	17	1.24	92	138	12.4	4	No	No	Survival	Survival	794	27
245	Yes	Omeprazole	11	2	No	Others	32	Male	No	Yes	No	No	Yes	No	12.6	131	122	38	30.1	31	29	1.18	58	138	7.32	3	No	No	Survival	Survival	738	25
246	Yes	Omeprazole	17	3	No	HBV	54	Male	No	No	No	No	No	No	3.3	71	119	37	17.4	123	47	1.48	64	142	10.7	5	No	No	Survival	Survival	201	7
247	Yes	Lansoprazole	9	2	No	Others	74	Male	No	Yes	No	No	No	No	2.8	49	117	36	23.3	40	12	1.36	73	137	10.91	4	No	No	Survival	Survival	500	17
248	Yes	Pantoprazole	13	2	No	Others	80	Male	No	No	No	No	No	No	3.6	36	79	36	30.9	30	16	1.19	183	141	18.24	6	No	No	Death	Death	20	1
249	Yes	Pantoprazole	12	2	No	HBV	30	Male	No	Yes	No	No	No	No	2.1	57	110	35	29.3	85	82	1.52	67	140	11.22	5	No	No	Survival	Survival	830	28
250	Yes	Pantoprazole	11	2	No	HBV	57	Male	No	Yes	No	No	No	No	6.6	81	120	34	18.8	63	35	1.5	86	137	13.36	5	No	No	Survival	Survival	894	30
251	Yes	Lansoprazole	12	2	No	Alcohol	60	Male	No	No	No	Yes	No	No	3.8	73	99	34	31.8	31	21	1.32	52	136	7.1	3	No	No	Survival	Survival	894	30
252	Yes	Pantoprazole	15	3	No	HBV	47	Female	No	Yes	No	No	No	No	5.3	166	131	33	29.9	59	16	1.63	85	142	14.07	4	No	No	Survival	Survival	782	27
253	Yes	Omeprazole	17	3	No	Alcohol	58	Male	No	Yes	No	Yes	No	No	3.4	60	103	32	41.7	48	28	1.19	75	139	9.23	2	No	No	Survival	Survival	730	25
254	Yes	Pantoprazole	11	2	No	HBV	70	Male	No	Yes	No	No	No	No	2.9	64	111	31	23.7	70	74	1.4	104	135	14.06	3	No	No	Survival	Survival	104	4
255	Yes	Pantoprazole	11	2	No	HBV	61	Female	No	Yes	No	No	No	No	2.2	65	107	30	21.3	117	52	1.24	39	140	3.16	4	No	No	Survival	Survival	870	29
256	Yes	Lansoprazole	11	2	No	HBV	60	Male	No	No	No	No	No	No	2	22	71	29	27.5	25	14	1.72	70	139	12.31	5	No	No	Survival	Survival	626	21
257	Yes	Pantoprazole	17	3	No	Alcohol	63	Male	No	Yes	No	No	No	No	5.1	92	63	29	26.1	61	25	1.24	100	140	12.07	2	No	No	Survival	Death	87	3
258	Yes	Lansoprazole	17	3	No	HBV	49	Male	No	No	No	Yes	No	No	1.4	49	93	28	36.2	27	31	1.16	75	142	8.43	2	No	No	Survival	Survival	710	24
259	Yes	Omeprazole	21	3	No	HBV	52	Male	No	No	No	No	No	No	10.3	436	125	28	33.4	185	172	1.02	46	132	2.3	2	No	No	Survival	Survival	750	25
260	Yes	Pantoprazole	8	2	No	HBV	60	Male	No	No	No	No	No	No	2	47	60	27	41.3	17	9	1.28	122	135	14.07	5	No	No	Survival	Survival	645	22
261	Yes	Lansoprazole	7	1	No	Others	77	Male	Yes	No	No	No	No	No	4.1	88	116	27	26.6	41	21	1.2	110	140	12.35	4	No	No	Survival	Survival	630	21
262	Yes	Omeprazole	13	2	No	Others	62	Female	No	Yes	No	No	No	No	1.2	40	86	25	25	18	6	1.38	60	141	7.8	5	No	No	Survival	Survival	900	30
263	Yes	Lansoprazole	16	3	No	HBV	57	Male	No	No	No	No	Yes	No	2.4	62	88	25	31.1	37	16	1.35	39	135	3.42	5	No	No	Survival	Survival	685	23
264	Yes	Pantoprazole	8	2	No	HBV	27	Male	No	No	No	No	No	No	3.3	153	133	25	32.6	15	5	1.19	99	139	10.95	3	No	No	Survival	Death	81	3
265	Yes	Pantoprazole	7	1	No	HBV	53	Male	No	Yes	No	Yes	No	No	6.6	106	120	25	31.7	93	43	1.18	99	132	10.86	4	No	No	Death	Death	19	1
266	Yes	Lansoprazole	7	1	No	HBV	45	Male	No	Yes	No	No	No	No	3.7	86	92	24	19	121	72	1.32	52	144	5.78	4	No	No	Survival	Survival	740	25
267	Yes	Pantoprazole	7	1	No	Alcohol	57	Male	No	No	No	No	No	No	2.9	98	98	24	34.1	55	18	1.26	45	139	3.87	4	No	No	Survival	Survival	750	25
268	Yes	Pantoprazole	8	2	No	HBV	72	Male	No	Yes	No	No	No	No	3.1	41	102	24	28	24	13	1.07	99	144	9.61	2	No	No	Survival	Survival	764	26
269	Yes	Pantoprazole	18	3	No	Others	57	Male	No	No	No	Yes	No	No	4.4	74	121	24	34.8	38	24	0.97	101	139	8.7	2	No	No	Survival	Survival	720	24
270	Yes	Pantoprazole	7	1	No	Others	57	Male	No	No	No	Yes	No	No	4.4	74	121	24	34.8	38	24	0.97	101	142	8.7	2	No	No	Survival	Survival	730	25
271	Yes	Omeprazole	8	2	No	Alcohol	67	Male	No	No	No	No	No	No	2.2	98	62	23	25.4	57	37	1.11	78	140	7.57	3	No	No	Survival	Survival	710	24
272	Yes	Pantoprazole	30	3	No	Others	38	Male	No	No	No	No	No	No	4.8	53	79	22	33.8	27	18	1.13	87	141	8.65	3	No	No	Survival	Survival	638	22
273	Yes	Omeprazole	7	1	No	HBV	47	Male	No	No	No	Yes	No	No	3.8	116	121	22	28.6	78	65	1.12	91	137	8.98	3	No	No	Survival	Survival	730	25
274	Yes	Pantoprazole	12	2	No	Others	68	Female	No	No	No	Yes	No	No	4.1	82	65	21	27	22	14	1.23	71	143	7.47	4	No	No	Survival	Survival	388	13
275	Yes	Pantoprazole	7	1	No	HBV	57	Male	Yes	No	No	No	No	No	8.4	119	86	20	24.2	148	85	1.2	81	135	8.27	2	No	No	Survival	Death	52	2
276	Yes	Omeprazole	10	2	No	HBV	51	Male	No	No	No	Yes	No	No	1.9	28	51	20	30.8	15	7	1.14	83	140	7.93	4	No	No	Survival	Survival	784	27
277	Yes	Lansoprazole	7	1	No	Alcohol	56	Male	Yes	No	No	Yes	No	No	3.2	113	80	20	24.2	23	9	1.13	155	134	13.83	2	No	No	Survival	Survival	900	30
278	Yes	Pantoprazole	19	3	No	HBV plus alcohol	46	Male	No	No	No	No	No	No	2.1	42	68	20	27.2	67	24	1.11	58	143	4.19	2	No	No	Survival	Survival	710	24
279	Yes	Omeprazole	24	3	No	HBV	76	Female	No	No	No	No	No	No	11.1	212	56	20	21.7	33	21	0.99	111	139	9.14	2	No	No	Death	Death	24	1
280	Yes	Pantoprazole	9	2	No	HBV	49	Male	No	Yes	No	No	No	No	2.2	48	112	19	24.7	35	32	1.24	128	142	12.84	2	No	No	Survival	Survival	735	25
281	Yes	Pantoprazole	18	3	No	Alcohol	52	Male	No	Yes	No	No	No	No	3.4	66	96	19	37.7	27	3	1.19	77	137	7.5	1	No	No	Death	Death	27	1
282	Yes	Lansoprazole	22	3	No	HBV	75	Female	Yes	No	No	No	No	No	7	147	104	19	32.4	31	6	1.02	152	141	12.3	2	No	No	Survival	Survival	712	24
283	Yes	Omeprazole	25	3	No	HBV	57	Female	No	No	No	No	No	No	10.4	47	63	18	34.5	25	14	1.2	68	143	6.19	2	No	No	Survival	Survival	625	21
284	Yes	Pantoprazole	8	2	No	Alcohol	43	Male	No	No	No	No	No	No	5.1	62	58	18	27.2	34	24	1.11	71	141	5.73	2	No	No	Survival	Survival	792	27
285	Yes	Pantoprazole	15	3	No	HBV	45	Male	No	No	No	No	No	No	1.3	99	72	18	31.6	19	14	1.03	107	142	8.83	2	No	No	Survival	Survival	625	21
286	Yes	Omeprazole	22	3	No	HBV	47	Male	No	Yes	No	No	Yes	No	3.3	70	73	17	27.9	31	20	1.24	103	140	10.33	1	No	No	Survival	Survival	730	25
287	Yes	Pantoprazole	13	2	No	HBV	68	Female	No	Yes	No	No	No	No	1.8	38	96	16	25.5	31	15	1.39	68	141	7.39	2	No	No	Survival	Survival	778	26
288	Yes	Omeprazole	10	2	No	HBV	37	Male	No	No	No	Yes	No	No	3.9	92	58	16	35.5	16	18	1.12	75	137	5.91	2	No	No	Survival	Survival	730	25
289	Yes	Lansoprazole	11	2	No	HBV	59	Male	No	Yes	No	No	No	No	2.2	43	106	16	28.2	39	31	1.11	51	144	2.11	1	No	No	Survival	Survival	301	11
290	Yes	Lansoprazole	9	2	No	Alcohol	46	Male	Yes	No	No	No	No	No	4	146	74	15	23.8	62	29	1.42	54	141	5.17	3	No	No	Survival	Survival	600	20
291	Yes	Lansoprazole	18	3	No	HBV	44	Male	No	No	No	No	No	No	3.4	28	61	15	26.6	39	23	1.34	91	143	9.53	3	No	No	Survival	Survival	607	21
292	Yes	Pantoprazole	13	2	No	Alcohol	63	Female	No	Yes	No	No	Yes	No	1.4	48	113	15	26.4	66	23	1.29	51	141	3.55	2	No	No	Survival	Survival	675	23
293	Yes	Pantoprazole	10	2	No	HBV	46	Male	No	No	No	No	No	No	2.3	39	82	15	32.3	32	18	1.24	106	140	10.13	3	No	No	Survival	Survival	620	21
294	Yes	Pantoprazole	25	3	No	HBV	57	Male	No	No	No	No	No	No	15.1	168	146	15	26.7	101	20	1.2	89	140	8.08	2	No	No	Survival	Death	62	3
295	Yes	Lansoprazole	13	2	No	HBV	64	Female	No	Yes	No	No	No	No	4	128	99	15	30.1	46	13	1.13	58	143	3.3	1	No	No	Survival	Survival	450	15
296	Yes	Omeprazole	14	2	No	HBV	42	Male	No	Yes	No	No	Yes	No	4.6	141	104	15	27.9	80	28	0.96	53	138	0.61	0	No	No	Survival	Survival	739	25
297	Yes	Pantoprazole	7	1	No	HBV	43	Male	No	No	No	No	No	No	1.2	42	79	14	32.8	47	37	1.31	58	141	4.69	3	No	No	Survival	Survival	630	21
298	Yes	Lansoprazole	10	2	No	Alcohol	58	Male	No	No	No	No	No	No	4.2	150	101	14	28.7	33	13	1.24	97	136	9.01	2	No	No	Survival	Survival	630	21
299	Yes	Pantoprazole	9	2	No	Alcohol	65	Male	No	Yes	No	Yes	No	No	4.5	40	95	14	33	36	22	1.22	65	140	4.99	1	No	No	Survival	Survival	779	26
300	Yes	Pantoprazole	25	3	No	HBV plus alcohol	55	Male	Yes	Yes	No	No	No	No	9.3	145	83	14	30.8	40	34	1.2	182	145	14.69	3	No	No	Survival	Survival	810	27
301	Yes	Pantoprazole	20	3	No	HBV	55	Male	No	No	No	No	No	No	7	108	79	14	30.3	19	14	1.02	83	143	5.33	1	No	No	Survival	Survival	626	21
302	Yes	Lansoprazole	24	3	No	HBV	63	Male	No	No	No	No	No	No	8.3	178	94	13	24	36	39	1.05	66	130	3.17	1	No	No	Survival	Survival	620	21
303	Yes	Lansoprazole	12	2	No	Others	47	Male	No	Yes	No	Yes	No	No	2.1	73	76	12	27.2	35	23	1.25	55	139	3.07	1	No	No	Survival	Survival	921	31
304	Yes	Lansoprazole	7	1	No	HBV	59	Male	No	Yes	No	No	No	No	2.9	324	79	12	22.5	17	9	1.24	107	139	9.37	2	No	No	Survival	Survival	840	28
305	Yes	Lansoprazole	10	2	No	Others	68	Female	No	No	No	No	No	No	13.3	153	158	12	29.6	87	45	1.11	64	142	3.2	2	No	No	Survival	Survival	620	21
306	Yes	Omeprazole	14	2	No	HBV plus alcohol	46	Male	No	Yes	No	No	Yes	No	15.2	444	133	12	32.3	24	22	1.03	174	138	11.96	1	No	No	Survival	Survival	739	25
307	Yes	Omeprazole	12	2	No	HBV	55	Male	No	No	No	No	No	No	1.7	91	73	11	35.4	30	22	1.27	72	144	5.5	3	No	No	Survival	Survival	610	21
308	Yes	Omeprazole	12	2	No	HBV	45	Male	No	No	No	No	No	No	6.9	365	108	11	29.2	23	14	1.19	77	143	5.42	2	No	No	Survival	Survival	620	21
309	Yes	Lansoprazole	21	3	No	HBV	54	Male	No	Yes	No	No	No	No	3.6	175	95	11	28.4	26	13	1.17	71	136	4.45	1	No	No	Survival	Survival	216	8
310	Yes	Pantoprazole	21	3	No	HBV	60	Male	No	No	No	No	No	No	2.6	73	55	11	30.5	50	43	1.13	91	141	6.44	2	No	No	Survival	Death	87	3
311	Yes	Lansoprazole	31	4	No	Others	54	Female	No	No	No	No	No	No	5.6	50	76	10	33.9	22	11	1.6	57	141	5.49	4	No	No	Survival	Survival	610	21
312	Yes	Pantoprazole	7	1	No	HBV	55	Male	No	No	No	Yes	No	No	6.6	125	64	10	29.3	23	15	1.04	121	143	7.89	2	No	No	Survival	Survival	724	25
313	Yes	Pantoprazole	10	2	No	HBV	67	Male	Yes	Yes	No	No	No	No	2.1	75	81	9	31.9	19	14	1.14	78	140	4.3	1	No	No	Survival	Survival	371	13
314	Yes	Pantoprazole	10	2	No	HBV	67	Male	Yes	Yes	No	No	No	No	2.1	75	81	9	31.9	19	14	1.14	78	140	4.3	1	No	No	Survival	Survival	380	13
315	Yes	Pantoprazole	35	4	No	HBV	60	Male	No	No	No	No	No	No	2.5	86	74	9	33	29	12	1.09	75	144	3.42	1	No	No	Survival	Survival	623	21
316	Yes	Lansoprazole	24	3	No	HBV	40	Male	No	No	No	No	No	No	2.8	48	66	8	35	219	219	1.2	64	142	2.53	2	No	No	Survival	Survival	743	25
317	Yes	Omeprazole	19	3	No	Others	25	Female	No	No	No	Yes	No	No	2.8	219	70	5	27.5	15	5	1.18	36	138	-4.97	1	No	No	Survival	Survival	935	32
318	Yes	Lansoprazole	13	2	No	Others	47	Female	Yes	Yes	No	No	No	No	2.3	54	74	4	21.7	24	20	0.89	107	142	1.48	1	No	No	Survival	Survival	700	24
319	Yes	Pantoprazole	20	3	No	HBV	33	Male	No	No	No	No	No	No	6.7	84	132	604	37.3	118	67	1.36	67	126	20.8	7	No	No	Survival	Survival	261	9
320	Yes	Lansoprazole	15	3	No	HBV	54	Male	No	No	No	No	No	Yes	4.8	30	127	601	32.2	127	97	1.32	87	137	22.96	6	No	No	Survival	Survival	700	24
321	Yes	Lansoprazole	10	2	No	HBV	59	Male	No	No	No	No	No	Yes	2.8	452	140	441	32.8	146	144	1.19	53	139	15.86	5	No	No	Survival	Survival	613	21
322	Yes	Pantoprazole	24	3	No	HBV	43	Male	No	Yes	No	No	No	Yes	15.2	324	135	435	30	350	234	1.29	42	132	14.48	6	No	Yes	Death	Death	27	1
323	Yes	Lansoprazole	24	3	No	HBV	60	Male	No	No	No	No	No	No	5.4	125	120	432	30.8	169	217	1.27	34	138	12.25	7	No	No	Survival	Survival	614	21
324	Yes	Omeprazole	24	3	No	HBV	66	Male	Yes	No	No	No	No	Yes	6.5	216	111	414	26.9	155	124	1.32	64	142	18.59	7	No	No	Death	Death	27	1
325	Yes	Pantoprazole	7	1	No	HBV	69	Male	Yes	No	No	Yes	No	No	14.5	236	117	385	34.4	69	25	1.27	62	134	17.58	6	No	No	Survival	Survival	810	27
326	Yes	Omeprazole	26	3	No	Others	45	Female	No	Yes	No	No	No	No	5.5	35	95	299	38.4	220	92	1.19	55	128	14.74	6	No	No	Survival	Survival	650	22
327	Yes	Pantoprazole	13	2	No	HBV	38	Male	No	Yes	No	No	No	No	11.9	107	124	278	25.8	124	113	1.44	65	130	18.2	6	No	No	Survival	Survival	763	26
328	Yes	Pantoprazole	58	4	No	Others	48	Female	No	No	No	No	No	No	4.5	86	92	198	28.2	124	61	1.4	45	135	13.07	6	No	No	Survival	Survival	629	21
329	Yes	Lansoprazole	42	4	No	HBV	73	Female	No	Yes	No	No	No	No	3.8	80	75	182	27.5	34	20	1.74	84	139	21.17	6	No	No	Survival	Death	41	2
330	Yes	Omeprazole	36	4	No	HBV	31	Male	No	No	No	Yes	No	No	5	16	77	156	23.8	95	38	1.16	74	145	14.83	7	No	No	Survival	Survival	169	6
331	Yes	Omeprazole	40	4	No	Others	57	Female	No	No	No	Yes	No	No	5.2	83	55	140	41.3	80	34	1.13	30	143	5.46	5	No	No	Survival	Survival	760	26
332	Yes	Omeprazole	40	4	No	Others	57	Female	No	No	No	Yes	No	No	2.3	68	63	124	35.7	70	28	1.08	33	141	5.4	5	No	No	Survival	Survival	761	26
333	Yes	Lansoprazole	38	4	No	Others	67	Female	No	No	No	No	No	No	5.9	90	93	120	29.8	50	20	2.07	105	137	23.68	7	No	No	Survival	Death	79	3
334	Yes	Lansoprazole	38	4	No	Others	66	Male	No	No	No	No	Yes	No	13.9	13	88	64	27	27	23	1.69	99	132	18.45	7	No	No	Survival	Survival	890	30
335	Yes	Omeprazole	40	4	No	HBV	44	Male	No	No	No	Yes	No	No	10.7	113	30	57	15.5	30	14	2.07	52	136	14.1	6	No	No	Survival	Survival	759	26
336	Yes	Omeprazole	36	4	No	HBV	41	Male	No	Yes	No	No	No	No	1.8	23	74	47	37.9	38	24	3.65	55	134	20.26	6	No	No	Survival	Survival	830	28
337	Yes	Pantoprazole	30	3	No	HBV	52	Male	Yes	Yes	No	Yes	No	No	6.8	117	129	40	29	44	40	1.21	57	143	7.63	4	No	No	Survival	Survival	777	26
338	Yes	Omeprazole	36	4	No	Alcohol	49	Male	No	No	No	No	No	No	3.3	52	59	35	31.2	25	22	1.23	51	141	6.23	4	No	No	Survival	Survival	790	27
339	Yes	Pantoprazole	60	4	No	HBV	54	Male	No	No	No	No	No	No	11.2	297	115	32	26.4	19	13	1.34	75	138	10.55	4	No	No	Death	Death	21	1
340	Yes	Omeprazole	30	3	No	HBV	72	Male	No	No	No	Yes	No	No	4.8	15	60	32	28.1	20	13	1.24	62	138	7.86	6	No	No	Survival	Survival	270	9
341	Yes	Pantoprazole	44	4	No	Alcohol	52	Male	No	No	No	No	No	No	4.9	31	60	31	28.6	24	10	1.32	61	144	8.28	4	No	No	Death	Death	27	1
342	Yes	Omeprazole	44	4	No	HBV	60	Male	Yes	No	No	Yes	No	No	6.2	123	64	29	24.8	54	36	1.6	116	140	16.35	5	No	No	Survival	Death	40	2
343	Yes	Lansoprazole	58	4	No	HBV	67	Male	No	No	No	Yes	No	No	8.1	269	75	29	31.1	31	22	1.28	74	138	9.54	3	No	No	Survival	Survival	709	24
344	Yes	Pantoprazole	34	4	No	HBV	67	Female	Yes	Yes	No	No	No	No	4.7	104	127	29	26.2	56	30	1.12	95	145	10.44	2	No	No	Survival	Survival	725	25
345	Yes	Omeprazole	34	4	No	HBV	51	Female	No	No	No	Yes	No	No	1	64	55	28	23.4	33	22	1.13	66	140	6.91	3	No	Yes	Survival	Survival	868	29
346	Yes	Omeprazole	44	4	No	HBV	50	Male	No	No	No	Yes	No	No	18.6	70	66	25	21.5	31	14	1.6	134	153	17.17	7	No	No	Survival	Survival	697	24
347	Yes	Pantoprazole	32	4	No	HBV	52	Male	Yes	Yes	No	Yes	No	No	8.8	116	138	25	32.9	33	28	1.31	74	143	9.23	4	No	No	Survival	Survival	830	28
348	Yes	Omeprazole	30	3	No	HBV	53	Male	No	No	No	No	No	No	5	68	74	25	24.8	68	109	1.11	145	142	13.84	4	No	No	Survival	Survival	730	25
349	Yes	Pantoprazole	44	4	No	HBV	57	Male	No	No	No	No	No	No	5.2	54	88	23	32.1	40	26	1.24	68	145	7.49	3	No	No	Survival	Survival	615	21
350	Yes	Omeprazole	32	4	No	HBV	51	Male	No	No	No	Yes	No	No	4.6	46	87	23	33.7	15	16	1.1	88	141	8.62	3	No	No	Survival	Survival	740	25
351	Yes	Pantoprazole	60	4	No	HBV	59	Female	No	No	No	No	No	No	2.8	29	88	22	31.4	26	17	1.34	59	141	6.83	4	No	No	Survival	Survival	629	21
352	Yes	Omeprazole	46	4	No	Others	71	Male	No	No	No	No	No	No	4.8	91	56	21	32.8	589	570	1.34	105	138	12.18	4	No	No	Death	Death	25	3
353	Yes	Pantoprazole	38	4	No	Others	49	Female	No	Yes	No	Yes	No	No	3.4	71	73	21	31.7	40	17	1.14	130	134	12.42	3	No	No	Survival	Survival	700	24
354	Yes	Omeprazole	66	4	No	HBV	34	Male	No	No	No	Yes	No	No	2.6	43	123	20	40.4	25	21	1.32	81	141	9.34	4	No	No	Survival	Survival	910	31
355	Yes	Omeprazole	58	4	No	Others	39	Male	No	No	No	No	No	No	2.7	53	85	20	31.5	40	19	1.21	76	141	7.75	2	No	No	Survival	Survival	213	8
356	Yes	Omeprazole	34	4	No	HBV	72	Female	Yes	No	No	No	No	No	3.3	105	95	19	28.8	53	29	1.43	38	142	2.77	3	No	No	Survival	Survival	710	24
357	Yes	Omeprazole	72	4	No	Alcohol	70	Male	Yes	No	No	Yes	No	No	7.3	101	81	18	27	38	27	1.18	78	140	7.32	2	No	No	Survival	Survival	912	31
358	Yes	Omeprazole	36	4	No	Alcohol	34	Male	No	No	No	Yes	No	No	2.9	81	65	18	39.2	27	19	1.17	93	144	8.91	2	No	No	Survival	Survival	766	26
359	Yes	Omeprazole	38	4	No	HBV	55	Male	No	No	No	Yes	No	No	2.3	15	10	17	26.5	39	28	1.29	90	138	9.48	5	No	No	Survival	Survival	720	24
360	Yes	Lansoprazole	44	4	No	HBV	63	Male	No	No	No	No	No	No	5.4	90	64	17	30.1	16	19	1.17	61	140	4.65	2	No	No	Survival	Survival	735	25
361	Yes	Pantoprazole	66	4	No	Alcohol	76	Male	No	No	No	No	No	No	4.2	151	103	16	28.8	26	8	1.08	100	138	8.27	1	No	No	Survival	Survival	638	22
362	Yes	Omeprazole	30	3	No	HBV	54	Male	No	No	No	Yes	No	No	3.3	65	71	11	32.6	22	19	1.01	113	143	7.27	2	No	No	Survival	Survival	888	30
363	Yes	Pantoprazole	42	4	No	HBV	60	Male	No	No	No	Yes	No	No	4.3	87	76	9	33.8	27	19	1.18	91	142	6.17	3	No	No	Survival	Survival	720	24
364	Yes	Pantoprazole	62	4	No	HBV	46	Male	No	No	No	No	No	No	27	79	66	9	28.4	18	12	1.16	53	143	0.79	2	No	No	Survival	Survival	613	21
365	Yes	Omeprazole	46	4	No	HBV	55	Male	No	No	No	No	No	No	2.3	282	70	8	32.4	18	16	1.17	67	142	2.68	2	No	No	Survival	Survival	638	22
366	Yes	Omeprazole	30	3	No	HBV	54	Female	No	No	No	No	No	Yes	1.7	6	55	559	25.4	171	138	1.3	123	133	25.83	11	No	No	Survival	Survival	739	25
367	Yes	Pantoprazole	38	4	No	Others	68	Male	Yes	No	No	No	No	Yes	7.2	157	148	316	23.7	389	318	1.41	68	136	18.89	6	No	No	Survival	Survival	620	21
368	Yes	Omeprazole	16	3	No	HBV	69	Male	Yes	No	No	Yes	No	No	8.3	205	116	194	24.2	65	54	1.22	67	143	15.27	6	No	No	Survival	Survival	850	29
369	Yes	Omeprazole	28	3	No	Alcohol	48	Male	No	No	No	Yes	No	Yes	7.6	76	59	126	24	38	14	2.13	53	134	17.62	7	No	No	Death	Death	20	1
370	Yes	Pantoprazole	24	3	No	Others	58	Female	No	No	Yes	No	Yes	No	2.3	68	63	124	35.7	70	28	1.08	26	145	3.12	5	No	No	Survival	Survival	729	25
371	Yes	Lansoprazole	22	3	No	Others	41	Male	No	No	No	Yes	No	No	3.5	69	68	89	37.1	39	43	1.03	74	143	11.37	3	No	No	Survival	Survival	830	28
372	Yes	Pantoprazole	16	3	No	HBV	45	Male	No	No	No	No	No	No	5	26	84	65	25.7	46	30	1.56	66	141	13.72	6	No	No	Survival	Survival	723	25
373	Yes	Lansoprazole	22	3	No	HBV	68	Male	No	No	No	No	No	No	2.1	37	81	51	23.1	37	14	1.38	51	141	8.95	5	No	No	Survival	Survival	730	25
374	Yes	Lansoprazole	28	3	No	HBV	50	Male	No	No	No	Yes	No	No	5.3	33	106	48	38.2	136	222	1.22	82	140	11.9	4	No	No	Survival	Survival	685	23
375	Yes	Omeprazole	24	3	No	Alcohol	74	Male	No	No	No	No	No	No	6.3	48	109	44	22.3	39	21	1.31	91	142	13.37	5	No	No	Survival	Survival	600	20
376	Yes	Pantoprazole	26	3	No	HBV	44	Male	No	No	No	No	No	No	2.3	96	70	43	28.8	34	25	1.65	69	139	13.21	6	No	No	Survival	Survival	748	25
377	Yes	Pantoprazole	26	3	No	HBV	45	Male	No	No	No	No	No	No	2.5	40	84	41	28.1	151	71	1.13	58	139	7.12	4	No	No	Survival	Survival	150	5
378	Yes	Omeprazole	24	3	No	Alcohol	45	Male	No	No	No	Yes	No	No	3.4	37	52	40	23.6	114	21	1.34	82	137	12.26	5	No	No	Survival	Survival	760	26
379	Yes	Lansoprazole	18	3	No	Alcohol	57	Male	Yes	Yes	No	Yes	No	No	3.6	126	40	38	23.9	72	24	1.21	291	132	23.08	6	No	No	Survival	Survival	830	28
380	Yes	Pantoprazole	18	3	No	HBV	45	Male	No	No	No	No	No	No	7.5	48	105	35	24.1	51	37	1.73	83	135	14.73	6	No	No	Survival	Survival	820	28
381	Yes	Pantoprazole	18	3	No	Alcohol	46	Male	No	Yes	No	Yes	No	No	3.4	81	125	33	40.1	39	28	1.34	68	135	9.73	3	No	No	Survival	Survival	778	26
382	Yes	Omeprazole	26	3	No	HBV	50	Male	No	No	No	Yes	No	No	7.2	64	122	31	24.3	53	38	1.39	80	142	11.46	5	No	No	Survival	Survival	712	24
383	Yes	Omeprazole	20	3	No	Alcohol	58	Male	No	No	No	Yes	No	No	4.2	64	73	28	29.4	24	13	1.37	75	141	10.3	4	No	No	Survival	Survival	183	7
384	Yes	Omeprazole	24	3	No	HBV	51	Male	No	No	No	Yes	No	No	4.7	65	112	27	33.1	70	58	1.45	73	148	10.53	3	No	No	Survival	Survival	690	23
385	Yes	Pantoprazole	18	3	No	Alcohol	46	Male	No	No	No	Yes	No	No	6	44	84	26	30.3	475	430	1.31	72	141	9.12	5	No	No	Survival	Survival	820	28
386	Yes	Lansoprazole	14	2	No	HBV	58	Female	No	No	Yes	No	No	No	2	58	82	25	32.7	23	11	1.26	91	141	10.78	5	No	No	Survival	Survival	730	25
387	Yes	Omeprazole	28	3	No	Others	37	Female	No	Yes	No	Yes	No	No	1.2	65	67	25	27	54	48	1.09	48	136	3.02	3	No	No	Survival	Survival	730	25
388	Yes	Pantoprazole	24	3	No	HBV	26	Male	No	Yes	No	No	No	No	1	30	89	24	21.9	63	30	1.38	77	142	10.04	6	No	No	Survival	Survival	800	27
389	Yes	Omeprazole	26	3	No	HBV	51	Male	Yes	No	No	No	No	No	4.2	43	60	24	24.4	54	48	1.32	78	140	9.67	4	No	No	Survival	Survival	724	25
390	Yes	Pantoprazole	26	3	No	Others	77	Female	No	No	No	No	No	No	6.6	87	79	24	33.5	22	11	1	31	139	-2.3	2	No	No	Survival	Survival	739	25
391	Yes	Pantoprazole	22	3	No	HBV	45	Male	No	No	No	Yes	No	No	8.6	74	75	23	20.9	24	37	1.46	109	140	13.85	4	No	No	Survival	Survival	725	25
392	Yes	Pantoprazole	4	1	No	Alcohol	59	Male	No	Yes	No	Yes	No	No	13.9	116	74	23	25.2	14	7	1.32	89	146	10.77	5	No	Yes	Survival	Survival	772	26
393	Yes	Omeprazole	22	3	No	HBV	58	Male	No	No	No	Yes	No	No	10.8	81	101	22	28.8	48	53	1.11	75	143	7.02	4	No	No	Survival	Survival	275	10
394	Yes	Omeprazole	22	3	No	HBV	58	Male	No	No	No	Yes	No	No	10.8	81	101	22	28.8	48	53	1.11	75	143	7.02	4	No	No	Survival	Death	83	3
395	Yes	Pantoprazole	22	3	No	HBV	66	Female	No	No	No	Yes	No	No	5.5	149	81	20	30.5	30	12	1.27	74	141	8.04	4	No	No	Survival	Death	45	2
396	Yes	Pantoprazole	16	3	No	HBV	38	Female	No	No	No	No	No	No	4.9	57	75	20	27.3	40	35	1.16	62	142	5.33	2	No	No	Liver Transplantation	Liver Transplantation	740	25
397	Yes	Omeprazole	20	3	No	HBV	49	Male	No	No	No	No	No	No	7.9	77	83	20	28.6	53	17	1.13	65	140	5.49	2	No	No	Survival	Survival	740	25
398	Yes	Omeprazole	18	3	No	Alcohol	71	Male	No	No	No	Yes	No	No	11.7	159	61	20	23.4	26	12	1.09	88	135	7.99	2	No	No	Survival	Survival	840	28
399	Yes	Omeprazole	14	2	No	HBV	58	Female	Yes	No	No	Yes	No	No	4.8	60	112	20	44.7	23	18	1.02	69	147	4.91	0	No	No	Survival	Survival	772	26
400	Yes	Pantoprazole	14	2	No	HBV	48	Male	No	No	No	Yes	No	No	4.8	52	46	19	29.2	30	18	1.41	50	144	5.25	2	No	No	Survival	Survival	720	24
401	Yes	Omeprazole	14	2	No	HBV	44	Male	No	No	No	No	No	No	12	52	55	18	23.5	379	278	1.43	85	138	10.3	3	No	No	Liver Transplantation	Liver Transplantation	730	25
402	Yes	Omeprazole	14	2	No	HBV	56	Male	No	No	No	No	No	No	5.6	96	80	18	26.8	56	52	1.25	48	132	3.31	2	No	No	Survival	Survival	685	23
403	Yes	Omeprazole	26	3	No	HBV	41	Female	No	No	No	Yes	No	No	2.9	29	91	18	38.9	19	15	1.05	41	138	-0.16	1	No	No	Survival	Death	78	3
404	Yes	Lansoprazole	18	3	No	HBV	44	Female	No	No	No	Yes	No	No	2.3	36	59	17	34	16	6	1.23	55	139	4.21	2	No	No	Survival	Survival	705	24
405	Yes	Pantoprazole	28	3	No	HBV	57	Male	No	Yes	No	Yes	No	No	3.9	84	81	17	30.7	23	17	1.13	85	144	7.44	1	No	No	Survival	Survival	840	28
406	Yes	Pantoprazole	26	3	No	HBV	38	Male	No	No	No	Yes	No	No	6	111	82	14	38.3	32	46	1.07	129	143	10.1	2	No	No	Survival	Survival	782	27
407	Yes	Omeprazole	26	3	No	HBV	58	Male	No	No	No	No	No	No	26.1	188	72	13	29.4	42	36	1.13	86	137	6.54	2	No	No	Death	Death	25	2
408	Yes	Omeprazole	22	3	No	HBV	51	Male	No	No	No	No	No	No	12.1	311	85	11	31.1	42	14	1.16	66	139	3.65	2	No	No	Survival	Survival	872	30
409	Yes	Omeprazole	24	3	No	HBV	50	Male	No	No	No	Yes	No	No	1.4	35	81	10	30.9	21	23	1.28	70	132	4.96	3	No	No	Survival	Survival	920	31
410	Yes	Omeprazole	24	3	No	HBV	58	Female	Yes	No	No	Yes	No	No	8	119	94	10	30.4	52	40	1.27	60	141	3.39	3	No	No	Survival	Survival	725	25
411	Yes	Lansoprazole	22	3	No	HBV	44	Male	No	No	No	No	No	No	6.4	67	66	10	33.3	35	15	1.17	63	143	2.94	2	No	No	Survival	Survival	685	23
412	Yes	Omeprazole	22	3	No	HBV	51	Male	No	No	No	No	No	No	9	303	72	9	31.8	51	24	1.26	78	141	5.42	3	No	No	Survival	Survival	820	28
413	Yes	Omeprazole	28	3	No	Others	26	Female	No	No	No	No	No	No	2.3	211	85	9	40.8	13	5	1.16	46	139	-0.57	2	No	No	Survival	Survival	890	30
414	Yes	Pantoprazole	22	3	No	HBV	54	Male	No	No	No	Yes	No	No	10.7	154	91	9	28.7	59	64	1.15	59	142	1.72	2	No	No	Survival	Survival	736	25
415	Yes	Omeprazole	20	3	No	HBV	62	Male	Yes	Yes	No	No	No	No	1.8	39	78	8	33.9	27	17	1.02	246	141	13.63	3	No	No	Survival	Survival	730	25
416	Yes	Omeprazole	20	3	No	HBV	62	Male	Yes	Yes	No	No	No	No	1.8	39	78	8	33.9	27	17	1.02	246	141	13.63	3	No	No	Survival	Survival	730	25
417	Yes	Lansoprazole	22	3	No	HBV	44	Male	No	No	No	No	No	No	6.4	67	66	5	33.3	45	24	1.17	80	143	2.6	2	No	No	Survival	Survival	692	24
418	Yes	Lansoprazole	14	2	No	HBV	58	Female	No	No	No	Yes	No	No	2	58	82	1	32.7	23	11	1.26	83	141	-2.33	4	No	No	Survival	Survival	711	24
419	Yes	Pantoprazole	17	3	Yes	HBV	58	Male	No	No	No	No	No	No	11.9	59	136	508	24.2	54	28	1.58	57	132	19.54	7	No	No	Survival	Death	78	3
420	Yes	Pantoprazole	17	3	Yes	HBV	58	Male	No	Yes	No	No	No	Yes	11.9	59	136	508	24.2	54	28	1.58	57	132	19.54	6	No	No	Survival	Death	87	3
421	Yes	Pantoprazole	9	2	Yes	HBV	59	Male	No	Yes	No	No	No	No	7.2	194	99	429	30.5	652	407	2.64	101	139	30.87	9	No	No	Survival	Survival	778	26
422	Yes	Pantoprazole	8	2	Yes	HBV	51	Male	No	No	No	No	No	Yes	9.9	99	131	403	30.4	96	97	1.92	86	132	25.52	9	No	No	Survival	Survival	638	22
423	Yes	Pantoprazole	7	1	Yes	HBV	50	Male	No	Yes	No	No	No	No	6.7	49	109	396	27.1	262	107	2.34	63	137	24.68	8	No	No	Survival	Death	65	3
424	Yes	Omeprazole	22	3	Yes	HBV	41	Male	No	No	No	No	No	Yes	5.4	104	118	396	29.3	170	345	1.64	52	137	18.86	7	No	No	Survival	Survival	630	21
425	Yes	Pantoprazole	9	2	Yes	Alcohol	43	Male	No	Yes	No	No	No	No	7	40	120	393	19.1	142	77	2.21	66	129	24.46	7	No	No	Death	Death	26	1
426	Yes	Lansoprazole	15	3	Yes	Alcohol	57	Male	No	Yes	No	No	Yes	No	28.3	201	105	380	25.4	63	11	1.61	80	130	22.63	8	No	No	Survival	Death	42	2
427	Yes	Pantoprazole	8	2	Yes	HBV	57	Male	No	Yes	No	No	Yes	Yes	2.7	21	117	347	29.1	711	243	1.64	67	132	20.79	7	No	Yes	Survival	Survival	638	22
428	Yes	Lansoprazole	15	3	Yes	HBV	41	Male	No	Yes	No	No	No	No	4.8	43	100	342	30.8	225	133	1.65	56	138	19.08	8	No	No	Survival	Survival	830	28
429	Yes	Pantoprazole	20	3	Yes	HBV	36	Male	No	Yes	No	No	No	Yes	8.9	156	137	329	27.1	745	1257	1.62	79	134	22.03	7	No	No	Survival	Survival	740	25
430	Yes	Omeprazole	25	3	Yes	HBV	36	Male	No	Yes	No	No	No	No	3.2	44	116	312	33.3	80	58	2.25	58	132	22.55	7	No	No	Survival	Survival	170	6
431	Yes	Pantoprazole	14	2	Yes	HBV	63	Male	No	No	No	No	No	No	3.2	164	75	296	27.1	123	78	1.61	79	141	21.56	7	No	No	Survival	Survival	752	26
432	Yes	Lansoprazole	7	1	Yes	Others	59	Female	No	Yes	No	No	No	No	7.6	33	71	289	28	26	19	3.04	134	137	33.66	11	No	No	Death	Death	20	1
433	Yes	Lansoprazole	9	2	Yes	HBV	47	Male	No	Yes	No	No	No	No	6.2	56	120	274	21.5	108	35	1.67	45	131	16.28	9	No	No	Survival	Survival	840	28
434	Yes	Lansoprazole	16	3	Yes	Alcohol	52	Male	No	No	No	No	No	Yes	4.8	42	128	264	27.3	112	52	1.5	45	136	14.93	6	No	No	Survival	Survival	740	25
435	Yes	Pantoprazole	12	2	Yes	HBV	45	Male	No	Yes	No	No	No	No	3.8	52	101	220	24.7	249	110	2.17	88	139	24.81	9	No	No	Survival	Death	87	3
436	Yes	Lansoprazole	30	3	Yes	Others	53	Female	Yes	No	No	No	No	No	3.2	50	110	450	32.1	103	42	1.57	NA	133	NA	7	No	No	Liver Transplantation	Liver Transplantation	890	30
437	Yes	Omeprazole	46	4	Yes	Others	68	Female	Yes	No	No	No	No	No	8.7	140	115	444	25.1	165	191	2.56	70	145	27.14	8	No	No	Death	Death	18	1
438	Yes	Lansoprazole	48	4	Yes	HBV	40	Male	No	Yes	No	No	No	No	18.9	281	71	370	29.6	778	438	2	110	133	28.02	10	No	No	Survival	Death	57	2
439	Yes	Pantoprazole	26	3	Yes	HBV	52	Male	Yes	No	No	No	No	Yes	13.1	80	150	568	37.9	239	474	2.35	43	135	22.44	7	No	No	Liver Transplantation	Liver Transplantation	640	22
440	Yes	Lansoprazole	28	3	Yes	Alcohol	56	Male	Yes	Yes	No	No	No	No	5.3	112	146	492	30.8	474	348	1.64	63	137	21.53	9	No	No	Survival	Survival	850	29
441	Yes	Pantoprazole	18	3	No	Alcohol	58	Male	No	No	No	No	No	No	7.3	52	74	139	27.8	49	16	2.29	174	130	30.22	9	Yes	No	Survival	Death	49	2
442	Yes	Pantoprazole	50	4	No	Others	85	Male	Yes	No	No	No	Yes	No	11.5	44	132	48	32.3	28	8	1.54	97	138	16.12	8	Yes	Yes	Death	Death	20	1
443	No	No	4	1	Yes	Others	73	Male	No	Yes	No	No	No	Yes	8.2	33	169	364	29.8	89	25	1.87	96	128	25.9	9	No	No	Death	Death	20	1
444	Yes	Omeprazole	17	3	No	HBV	45	Male	No	No	No	No	Yes	No	15.7	58	115	111	23.7	77	56	1.73	251	139	29.74	10	No	No	Survival	Death	56	2
445	Yes	Pantoprazole	19	3	No	Others	68	Female	No	No	No	No	Yes	No	4	104	102	67	18.3	61	22	1.17	178	136	20.14	5	No	No	Death	Death	24	1
446	Yes	Lansoprazole	28	3	No	HBV	74	Male	No	No	No	No	No	No	3.1	50	81	48	36.3	40	43	1.11	NA	132	NA	5	No	No	Death	Death	20	1
447	Yes	Omeprazole	18	3	Yes	Others	73	Female	No	Yes	No	No	No	No	5.6	78	106	668	29.4	176	53	1.65	134	137	30	9	No	No	Death	Death	27	1
448	No	No	0	0	Yes	HBV	32	Male	No	No	Yes	No	No	Yes	6.7	76	147	495	31.6	229	342	2.9	65	142	28.24	9	Yes	No	Death	Death	27	1
449	No	No	0	0	Yes	HBV	50	Male	No	No	Yes	No	No	Yes	10	125	140	272	32.1	764	370	2.97	93	136	29.67	11	Yes	No	Death	Death	15	1
450	No	No	0	0	Yes	HBV	65	Male	No	Yes	No	Yes	Yes	No	NA	NA	NA	212	31.6	51	39	2.16	246	177	34.49	13	Yes	No	Survival	Survival	745	25
451	No	No	0	0	No	HBV	46	Male	No	Yes	No	No	No	No	3.3	36	48	9	27.3	45	45	1.45	889	142	30.35	6	No	No	Survival	Survival	684	23
452	No	No	0	0	No	HBV	30	Female	No	No	No	No	No	No	2.3	119	65	7	29.3	19	10	1.06	522	137	20.78	5	No	No	Survival	Survival	607	21
453	No	No	0	0	Yes	Others	51	Female	No	No	No	No	No	No	29.3	39	97	571	28.6	62	24	3.33	128	125	36.83	10	No	No	Death	Death	10	1
454	No	No	0	0	Yes	HBV	50	Male	No	Yes	No	No	No	No	2.3	23	113	389	32.2	95	38	2.24	52	140	22.29	9	No	No	Death	Death	27	1
455	No	No	0	0	Yes	HBV	77	Female	Yes	Yes	No	Yes	No	No	14.8	103	100	285	34	78	66	2.08	155	133	30.76	9	No	No	Death	Death	26	1
456	No	No	0	0	Yes	HBV	44	Female	No	No	No	No	No	Yes	4.8	53	99	263	21.5	761	326	2.91	42	140	21.68	8	No	No	Death	Death	21	1
457	No	No	20	3	No	Alcohol	54	Male	Yes	Yes	Yes	No	No	No	4.7	44	92	44	43.3	39	18	1.43	504	140	30.78	9	Yes	No	Survival	Survival	389	13
458	No	No	4	1	Yes	HBV	61	Male	No	Yes	No	No	No	No	8.4	80	80	614	31.2	184	107	2.38	160	124	35.49	12	Yes	No	Death	Death	10	1
459	Yes	Pantoprazole	21	3	No	Alcohol	54	Male	Yes	No	Yes	No	No	No	4.7	44	92	44	43.3	39	18	1.43	504	140	30.78	10	Yes	No	Death	Death	20	1
460	Yes	Pantoprazole	54	4	Yes	HBV	40	Male	No	No	No	No	No	No	2.8	67	149	413	26	170	97	1.51	48	142	17.33	11	Yes	No	Survival	Survival	143	5
461	No	No	8	2	No	Alcohol	54	Male	Yes	Yes	No	No	No	No	4.6	39	88	42	28.4	34	19	1.5	464	136	30.35	8	No	No	Survival	Survival	178	6
462	No	No	1	1	No	Alcohol	54	Male	Yes	No	No	No	No	No	2.3	41	68	35	39.1	43	18	1.3	521	141	29.16	8	No	No	Survival	Death	37	9
463	No	No	6	1	No	Alcohol	81	Male	Yes	Yes	No	No	No	Yes	10.1	148	176	344	22.8	157	76	1.29	159	134	26.37	9	No	Yes	Survival	Survival	370	13
464	No	No	3	1	Yes	HBV	60	Male	No	No	No	No	Yes	No	5	86	117	839	38.6	319	150	9.93	55	137	42.42	8	No	No	Survival	Death	72	3
465	No	No	12	2	Yes	HBV	52	Female	No	Yes	No	No	No	Yes	8.2	83	122	412	34.5	134	73	2.17	76	135	25.79	7	No	No	Death	Death	20	1
466	No	No	1	1	Yes	HBV	63	Female	No	No	No	Yes	No	No	12.5	37	116	307	29.3	84	43	3.55	60	127	27.92	10	No	No	Death	Death	20	1
467	No	No	1	1	Yes	Others	45	Male	No	No	No	No	No	No	22	159	85	268	21.8	157	75	2.08	234	127	34.48	10	No	No	Survival	Survival	115	4
468	Yes	Lansoprazole	28	3	No	Alcohol	54	Male	Yes	No	No	No	No	No	10.7	55	62	24	27.8	43	31	1.49	172	140	18.62	5	No	No	Survival	Death	89	3
469	Yes	Pantoprazole	20	3	No	Alcohol	57	Male	Yes	Yes	No	No	No	No	2.7	26	93	19	31	8	3	1.47	204	138	19.22	5	No	No	Survival	Death	89	3
470	Yes	Pantoprazole	8	2	No	Others	62	Male	No	Yes	No	No	No	No	5.7	167	82	15	40.3	32	21	0.93	394	139	19.51	3	No	No	Survival	Survival	118	4
471	Yes	Pantoprazole	23	3	No	Alcohol	57	Male	Yes	Yes	No	No	No	No	5	203	69	11	30.3	14	6	1.29	278	133	18.65	4	No	No	Survival	Survival	769	26
472	Yes	Pantoprazole	10	2	No	Others	66	Male	Yes	No	No	No	No	No	7.4	136	82	9	32.3	16	9	1.13	371	135	19.17	5	No	No	Death	Death	20	1
473	Yes	Omeprazole	23	3	No	Alcohol	33	Male	No	Yes	No	No	No	No	13.8	112	78	655	34.3	17	10	1.43	219	131	33.04	9	No	Yes	Survival	Survival	800	27
474	Yes	Pantoprazole	8	2	No	HBV	38	Male	No	No	No	No	No	Yes	3.1	33	102	204	26.9	75	46	2.78	55	141	22.85	8	No	No	Survival	Death	88	3
475	Yes	Pantoprazole	52	4	No	Others	67	Female	Yes	No	No	No	No	No	2.6	39	72	3	30	29	10	1.01	322	144	12.38	4	No	No	Survival	Survival	620	21
476	Yes	Pantoprazole	27	3	Yes	HBV	38	Male	No	Yes	No	No	No	No	9	64	108	727	42.2	73	15	2.65	227	133	40.69	13	No	No	Survival	Survival	870	29
477	Yes	Pantoprazole	27	3	Yes	HBV	38	Male	No	Yes	No	No	No	No	9	64	108	727	42.2	73	15	2.65	227	132	40.69	13	No	No	Survival	Survival	850	29
478	Yes	Omeprazole	27	3	Yes	Alcohol	68	Male	No	No	No	No	Yes	No	18.1	642	129	544	26.5	55	21	1.6	138	135	29.16	10	No	No	Survival	Survival	351	12
479	Yes	Lansoprazole	5	1	Yes	HBV	45	Male	No	No	No	No	No	Yes	14.9	115	124	512	36.6	224	302	2.67	122	138	33.48	13	No	No	Survival	Survival	249	9
480	Yes	Pantoprazole	20	3	Yes	HBV	30	Male	No	No	No	No	No	No	4	69	90	498	34.2	52	23	2.61	66	133	27.22	10	No	Yes	Death	Death	20	1
481	Yes	Pantoprazole	8	2	Yes	HBV	77	Male	No	No	No	No	No	Yes	8.7	59	105	494	31.9	90	50	1.58	252	136	33.7	9	No	No	Death	Death	13	1
482	Yes	Pantoprazole	19	3	Yes	HBV	59	Male	No	Yes	No	No	No	Yes	4.7	41	81	301	33.7	213	152	3.09	76	130	28.56	8	No	No	Survival	Survival	932	32
483	Yes	Pantoprazole	27	3	Yes	HBV	38	Male	No	No	No	No	No	No	3.7	60	59	251	30.8	43	18	1.71	182	134	29.62	11	No	No	Survival	Survival	890	30
484	Yes	Lansoprazole	18	3	Yes	HBV	44	Male	No	No	No	No	No	No	12.9	60	107	225	41.7	35	17	2.63	69	137	24.72	8	No	No	Death	Death	26	1
485	Yes	Lansoprazole	30	3	Yes	Others	54	Female	Yes	No	No	No	No	No	3.8	57	108	485	37.7	154	59	9.71	70	135	42.4	9	No	No	Liver Transplantation	Liver Transplantation	890	30
486	Yes	Omeprazole	29	3	Yes	HBV	30	Male	No	Yes	No	No	No	No	16	89	120	404	33.1	49	58	5.29	69	132	34.77	9	No	No	Death	Death	18	1
487	Yes	Pantoprazole	20	3	Yes	HBV	49	Male	No	No	No	No	No	No	8.5	18	100	679	37.4	101	162	3.32	64	157	30.8	8	No	No	Death	Death	24	1
488	Yes	Omeprazole	28	3	Yes	Others	25	Male	No	Yes	No	No	No	No	10.8	43	90	364	23.4	195	149	2.21	45	124	20.49	15	No	No	Death	Death	27	1
489	Yes	Pantoprazole	44	4	Yes	HBV	64	Male	No	Yes	No	No	No	No	10.9	19	109	248	20.4	95	65	2.32	116	142	28.67	10	No	No	Death	Death	21	1
PPI: proton pump inhibitor; cDDD: cumulative daily doses; ACLF: Acute and chronic liver failure; HBV: hepatitis B virus; MELD score: model for end-stage liver disease score; CLIF-SOAF score: chronic liver failure-sequential organ failure assessment score.
The definitions of “Previous Ascites", "Previous Hepatic Encephalopathy", "Previous Upper Gastrointestinal Bleeding", "Previous Bacterial Infections", "Previous Severe Liver Injury” refers to cirrhosis patients had acute decompensation events (ascites/hepatic encephalopathy/upper gastrointestinal bleeding/bacterial infection/severe liver injury) within the prior 3 months before the hospital admis…
The definitions of "Group of cDDD" refers to that "cDDD=0" belong to Group 0; "cDDD=1-7" belong to Group 1 ; "cDDD=8-14" belong to Group 2; "cDDD=15-30" belong to Group 3; "cDDD>30" belong to Group 4, respectively.
Data are expressed as number, “yes” and "no". The “yes” represent the subjects have relevant clinical characteristics. The “no” represent the subjects do not have relevant clinical characteristics.
